# Supplementary material for: Microbiome shifts with onset and progression of Sea Star Wasting Disease revealed through time course sampling
Source: Sci Rep. 2018 Nov 7;8:16476. doi: 10.1038/s41598-018-34697-w (PMC6220307; doi:10.1038/s41598-018-34697-w)
Supplement: Supplementary file 2 — Supplementary Tables S1–S10 [file 41598_2018_34697_MOESM2_ESM.xlsx]

## Sheet: Sheet1
Supplementary Tables 1-10
Title: Microbiome shifts with onset and progression of Sea Star Wasting Disease revealed through time course sampling
Authors: Melanie M. Lloyd and Melissa H. Pespeni

## Sheet: Supplementary table 1
Phenotype of each sample taken from every individual throughouh the 15 day experiment								- Dash indicates no sample taken or sequenced.
Individual	Day 0 - Arrival	Day 0 - 24 hours post arrival	Day 3	Day 6	Day 9	Day 12	Day 15	Notes:
1	Healthy	Sick	Sick	Dead	-	-	-
2	Healthy	Sick	Sick	Sick	Sick	Sick	Dead
3	Healthy	Healthy	Sick	Sick	-	-	-
4	Healthy	Sick	Sick	Sick	Sick	Sick	Dead
5	Healthy	Sick	Sick	Sick	-	-	-
6	Healthy	Sick	Sick	Sick	Sick	-	-
7	Healthy	Healthy	Sick	Sick	-	-	-
8	Healthy	Healthy	Healthy	Sick	Sick	Sick	Sick
9	Healthy	Healthy	Healthy	Healthy	Sick	Sick	Dead
10	Healthy	Healthy	Healthy	Healthy	Healthy	Healthy	Healthy
11	Healthy	Sick	Sick	Sick	Sick	-	-
12	Healthy	Sick	Sick	-	-	-	-
13	Healthy	Sick	Sick	Sick	Sick	-	-
14	Healthy	Healthy	Sick	Sick	-	-	-
15	Healthy	Healthy	Healthy	Healthy	Healthy	Sick	Sick
16	Healthy	Healthy	Sick	Sick	Sick	-	-
17	Healthy	Sick	Sick	Sick	Sick	Sick	-
18	Healthy	Healthy	Sick	Sick	Sick	-	-
19	Healthy	Healthy	Healthy	Sample did not sequence	Healthy	Healthy	Dead
20	Healthy	Healthy	Healthy	Healthy	Healthy	Healthy	Sick
21	Healthy	Healthy	Sick	Sick	Sick	Sick	Dead
22	Healthy	Healthy	Sick	Sick	Sick	-	-
23	Healthy	Sick	Sick	Sick	Sick	Sick	Dead
24	Healthy	Healthy	Healthy	Healthy	Healthy	Healthy	Healthy
25	Healthy	Sick	Sick	-	-	-	-
26	Healthy	Healthy	Sick	Sick	-	-	-
27	Healthy	Healthy	Healthy	Healthy	Healthy	Healthy	Healthy
28	Healthy	Healthy	Sick	Sick	Sick	Sick	-
29	Healthy	Healthy	Sick	Sick	Sick	-	-
30	Sick (showed symptoms on arrival - excluded from experiment)	-	-	-	-	-	-
31	Healthy	Healthy	Healthy	Healthy	Healthy	Healthy	Healthy
32	Healthy	Healthy	Healthy	Healthy	Healthy	Healthy	Healthy
33	Healthy	Healthy	Healthy	Healthy	Healthy	Healthy	Healthy
34	Healthy	Healthy	Healthy	Healthy	Healthy	Healthy	Healthy
35	Healthy	Healthy	Healthy	Healthy	Healthy	Healthy	Healthy
36	Healthy	Healthy	Sick	Sick	Sick	-	-
37	Healthy	Healthy	Healthy	Sick	Healthy	Sick	-	Had a lesion between two rays on Day 6; this lesion was gone by Day 9.
38	Healthy	Healthy	Healthy	Sick	Sick	Healthy	Dead	Had twisting and loss of turgor on Days 6 and 9, but looked totally healthy on Day 12.

## Sheet: Supplementary table 2
Differentially abundant OTUs between samples taken from sick individuals and samples taken from healthy individuals.
	baseMean	log2FoldChange	lfcSE	stat	pvalue	padj	Kingdom	Phylum	Class	Order	Family	Genus	Species	Rank1
New.ReferenceOTU3915	35.3476	6.49737	0.94468	6.87785	6.07606e-12	4.4416e-09	Bacteria	Proteobacteria	Gammaproteobacteria	Alteromonadales	Alteromonadaceae	NA	NA	NA
748706	1741.71	3.69239	0.570895	6.46772	9.94933e-11	3.63648e-08	Bacteria	Bacteroidetes	Flavobacteriia	Flavobacteriales	Flavobacteriaceae	Tenacibaculum	NA	NA
New.ReferenceOTU3763	78.4264	4.53113	0.708099	6.39901	1.56385e-10	3.81059e-08	Bacteria	Proteobacteria	Alphaproteobacteria	Rhodobacterales	Rhodobacteraceae	Phaeobacter	NA	NA
81397	188.392	5.23746	0.826443	6.33736	2.33742e-10	4.27163e-08	Bacteria	Bacteroidetes	Flavobacteriia	Flavobacteriales	Flavobacteriaceae	Polaribacter	irgensii	NA
New.ReferenceOTU4557	23.0857	-9.24471	1.47658	-6.26091	3.82745e-10	4.96637e-08	NA	NA	NA	NA	NA	NA	NA	Unassigned
New.ReferenceOTU6124	54.1841	4.35766	0.697106	6.25108	4.07636e-10	4.96637e-08	Bacteria	Bacteroidetes	Flavobacteriia	Flavobacteriales	Flavobacteriaceae	NA	NA	NA
789777	45.1072	-3.79249	0.619365	-6.12319	9.17201e-10	9.5782e-08	Bacteria	Proteobacteria	Gammaproteobacteria	Alteromonadales	Pseudoalteromonadaceae	Pseudoalteromonas	NA	NA
532994	280.544	-3.14786	0.516889	-6.09002	1.12899e-09	1.03162e-07	Bacteria	Proteobacteria	Gammaproteobacteria	Alteromonadales	Pseudoalteromonadaceae	Pseudoalteromonas	NA	NA
New.ReferenceOTU4659	61.1986	4.43318	0.741115	5.98177	2.20726e-09	1.79279e-07	Bacteria	GN02	BD1-5	NA	NA	NA	NA	NA
94969	35.6574	7.60012	1.29671	5.86108	4.5986e-09	3.36157e-07	Bacteria	Proteobacteria	Alphaproteobacteria	NA	NA	NA	NA	NA
575317	209.628	4.09311	0.705686	5.80019	6.6239e-09	4.40188e-07	Bacteria	Proteobacteria	Alphaproteobacteria	Rhodobacterales	Rhodobacteraceae	Phaeobacter	NA	NA
New.ReferenceOTU398	294.079	4.00578	0.69745	5.74347	9.27563e-09	5.6504e-07	Bacteria	Bacteroidetes	Flavobacteriia	Flavobacteriales	Flavobacteriaceae	NA	NA	NA
830290	538.056	-2.82061	0.50655	-5.56828	2.57263e-08	1.17953e-06	Bacteria	Proteobacteria	Gammaproteobacteria	Alteromonadales	Pseudoalteromonadaceae	Pseudoalteromonas	NA	NA
New.ReferenceOTU256	115.177	3.8385	0.689427	5.56767	2.58173e-08	1.17953e-06	Bacteria	Proteobacteria	Alphaproteobacteria	Rhodobacterales	Rhodobacteraceae	Phaeobacter	NA	NA
541771	119.58	3.69528	0.662083	5.5813	2.38731e-08	1.17953e-06	Bacteria	Proteobacteria	Alphaproteobacteria	Rhodobacterales	Rhodobacteraceae	Phaeobacter	NA	NA
1136524	249.592	3.74161	0.670807	5.57778	2.43611e-08	1.17953e-06	Bacteria	Bacteroidetes	Flavobacteriia	Flavobacteriales	Flavobacteriaceae	NA	NA	NA
New.ReferenceOTU2382	71.4107	3.86841	0.707235	5.46977	4.50622e-08	1.93767e-06	Bacteria	Bacteroidetes	Flavobacteriia	Flavobacteriales	Flavobacteriaceae	Flavobacterium	NA	NA
317388	35.2756	3.49594	0.647806	5.39659	6.79195e-08	2.75829e-06	Bacteria	Bacteroidetes	Flavobacteriia	Flavobacteriales	Flavobacteriaceae	NA	NA	NA
540617	12.44	-3.10721	0.591094	-5.25671	1.46659e-07	5.4712e-06	Bacteria	Proteobacteria	Gammaproteobacteria	Alteromonadales	Pseudoalteromonadaceae	Pseudoalteromonas	NA	NA
New.ReferenceOTU1695	218.524	2.9018	0.552414	5.25294	1.49691e-07	5.4712e-06	Bacteria	Proteobacteria	Gammaproteobacteria	Oceanospirillales	Oceanospirillaceae	Amphritea	NA	NA
1147729	108.821	6.14534	1.17776	5.21784	1.81026e-07	6.30144e-06	Bacteria	Proteobacteria	Alphaproteobacteria	NA	NA	NA	NA	NA
822775	124.707	5.8313	1.12089	5.20236	1.96772e-07	6.5382e-06	Bacteria	Proteobacteria	Gammaproteobacteria	Oceanospirillales	Oceanospirillaceae	Oleibacter	NA	NA
New.ReferenceOTU3403	22.7506	3.4362	0.661907	5.19136	2.08759e-07	6.63489e-06	Bacteria	Proteobacteria	Gammaproteobacteria	Alteromonadales	Colwelliaceae	NA	NA	NA
79936	27.6725	3.31648	0.65391	5.07177	3.94129e-07	1.20045e-05	Bacteria	Proteobacteria	Gammaproteobacteria	Alteromonadales	Colwelliaceae	NA	NA	NA
234301	14.8982	5.55754	1.11362	4.99051	6.02209e-07	1.76086e-05	Bacteria	Proteobacteria	Gammaproteobacteria	Thiotrichales	Piscirickettsiaceae	Methylophaga	NA	NA
New.ReferenceOTU5226	53.1921	-3.5357	0.712993	-4.95895	7.0876e-07	1.99271e-05	NA	NA	NA	NA	NA	NA	NA	Unassigned
4323205	286.983	3.52552	0.720418	4.89371	9.89534e-07	2.67907e-05	Bacteria	Bacteroidetes	Flavobacteriia	Flavobacteriales	NA	NA	NA	NA
New.ReferenceOTU4597	11.5611	-2.74821	0.585667	-4.69245	2.6995e-06	7.04763e-05	Bacteria	Proteobacteria	Gammaproteobacteria	Alteromonadales	Pseudoalteromonadaceae	Pseudoalteromonas	NA	NA
New.CleanUp.ReferenceOTU4842572	22.8319	3.68246	0.789009	4.66719	3.05342e-06	7.64501e-05	Bacteria	Bacteroidetes	Flavobacteriia	Flavobacteriales	NA	NA	NA	NA
292328	52.1118	3.28391	0.704458	4.66161	3.13749e-06	7.64501e-05	Bacteria	Bacteroidetes	Flavobacteriia	Flavobacteriales	Flavobacteriaceae	NA	NA	NA
713994	18.8604	6.01035	1.2978	4.63118	3.63589e-06	8.05404e-05	Bacteria	Bacteroidetes	Flavobacteriia	Flavobacteriales	Cryomorphaceae	Fluviicola	NA	NA
279006	281.178	2.58759	0.557335	4.64279	3.43743e-06	8.05404e-05	Bacteria	Bacteroidetes	Flavobacteriia	Flavobacteriales	Flavobacteriaceae	NA	NA	NA
113013	53.5804	-2.39887	0.517561	-4.63496	3.57006e-06	8.05404e-05	Bacteria	Bacteroidetes	Flavobacteriia	Flavobacteriales	Flavobacteriaceae	Mesonia	NA	NA
New.ReferenceOTU4247	30.3194	2.83824	0.619426	4.58205	4.60429e-06	9.89923e-05	Bacteria	Bacteroidetes	Flavobacteriia	Flavobacteriales	Flavobacteriaceae	Polaribacter	NA	NA
572670	68.1378	2.98538	0.660093	4.52266	6.10659e-06	0.00012754	Bacteria	Proteobacteria	Alphaproteobacteria	Rhodobacterales	Rhodobacteraceae	NA	NA	NA
4333177	6.45458	2.9543	0.654777	4.51192	6.4244e-06	0.000130451	Bacteria	Bacteroidetes	Flavobacteriia	Flavobacteriales	Flavobacteriaceae	NA	NA	NA
593209	44.1929	-2.53519	0.567727	-4.46552	7.98755e-06	0.000153655	Bacteria	Bacteroidetes	Flavobacteriia	Flavobacteriales	Flavobacteriaceae	Mesonia	NA	NA
New.ReferenceOTU1414	185.912	-2.48546	0.556377	-4.46721	7.92453e-06	0.000153655	NA	NA	NA	NA	NA	NA	NA	Unassigned
565301	7.39384	-4.62169	1.04249	-4.43331	9.27967e-06	0.000169936	Bacteria	Proteobacteria	Gammaproteobacteria	Alteromonadales	Alteromonadaceae	Marinobacter	NA	NA
New.ReferenceOTU5034	24.6428	3.5344	0.797318	4.43287	9.2988e-06	0.000169936	Bacteria	Proteobacteria	Gammaproteobacteria	Alteromonadales	Colwelliaceae	Thalassomonas	NA	NA
575667	14.7206	-2.59745	0.602076	-4.31416	1.6021e-05	0.000283723	Bacteria	Proteobacteria	Gammaproteobacteria	Alteromonadales	Pseudoalteromonadaceae	Pseudoalteromonas	NA	NA
808031	13.4063	-2.68303	0.622467	-4.31033	1.63014e-05	0.000283723	Bacteria	Proteobacteria	Gammaproteobacteria	Alteromonadales	Pseudoalteromonadaceae	Pseudoalteromonas	NA	NA
716855	17.2419	3.57615	0.832391	4.29624	1.73721e-05	0.000295325	Bacteria	Proteobacteria	Alphaproteobacteria	Rhodobacterales	Rhodobacteraceae	Phaeobacter	NA	NA
New.ReferenceOTU2419	122.519	2.44057	0.569014	4.28913	1.79376e-05	0.000298008	Bacteria	Proteobacteria	Gammaproteobacteria	Oceanospirillales	Oceanospirillaceae	NA	NA	NA
New.ReferenceOTU325	561.112	-2.41864	0.575711	-4.20114	2.65576e-05	0.000431414	NA	NA	NA	NA	NA	NA	NA	Unassigned
226794	7.87897	2.57016	0.616716	4.16749	3.07966e-05	0.000489397	Bacteria	Bacteroidetes	Flavobacteriia	Flavobacteriales	Flavobacteriaceae	NA	NA	NA
New.ReferenceOTU3217	54.4822	-1.92507	0.464747	-4.14219	3.44012e-05	0.000535048	NA	NA	NA	NA	NA	NA	NA	Unassigned
558885	47.9055	2.86879	0.704889	4.06985	4.7044e-05	0.000716442	Bacteria	Proteobacteria	Alphaproteobacteria	Rhodobacterales	Rhodobacteraceae	NA	NA	NA
New.ReferenceOTU1432	63.6969	-2.40046	0.597513	-4.01742	5.88376e-05	0.00087776	NA	NA	NA	NA	NA	NA	NA	Unassigned
3664781	72.1475	2.3846	0.595182	4.00651	6.16216e-05	0.000887812	Bacteria	Proteobacteria	Gammaproteobacteria	Oceanospirillales	Oceanospirillaceae	Marinomonas	NA	NA
1120180	4.87734	2.65628	0.663192	4.00529	6.19404e-05	0.000887812	Bacteria	Bacteroidetes	Flavobacteriia	Flavobacteriales	Flavobacteriaceae	Polaribacter	NA	NA
809775	148.518	2.10685	0.526742	3.99978	6.34025e-05	0.000891293	Bacteria	Proteobacteria	Gammaproteobacteria	Alteromonadales	Colwelliaceae	NA	NA	NA
New.ReferenceOTU3314	16.5704	3.45114	0.86652	3.98276	6.81182e-05	0.000939517	Bacteria	Bacteroidetes	Flavobacteriia	Flavobacteriales	Flavobacteriaceae	NA	NA	NA
1145241	357.406	2.10528	0.536739	3.92234	8.76917e-05	0.00118683	Bacteria	Proteobacteria	Gammaproteobacteria	Oceanospirillales	Oceanospirillaceae	Marinomonas	NA	NA
New.ReferenceOTU4207	17.3784	3.33991	0.853405	3.91363	9.09198e-05	0.00118683	Bacteria	Bacteroidetes	Flavobacteriia	Flavobacteriales	Flavobacteriaceae	Flavobacterium	NA	NA
260198	195.926	1.9507	0.498232	3.91524	9.03145e-05	0.00118683	Bacteria	Bacteroidetes	Flavobacteriia	Flavobacteriales	Flavobacteriaceae	NA	NA	NA
New.ReferenceOTU4031	437.352	2.19285	0.562378	3.89925	9.64906e-05	0.00123745	Bacteria	Proteobacteria	Gammaproteobacteria	Oceanospirillales	Oceanospirillaceae	Marinomonas	NA	NA
564130	20.1404	2.47165	0.639401	3.86557	0.00011083	0.00139684	Bacteria	Bacteroidetes	Flavobacteriia	Flavobacteriales	Flavobacteriaceae	Polaribacter	NA	NA
1112555	36.9841	2.04657	0.530198	3.86002	0.00011338	0.00140475	Bacteria	Bacteroidetes	Flavobacteriia	Flavobacteriales	Flavobacteriaceae	NA	NA	NA
312446	20.192	-1.9223	0.502241	-3.82744	0.000129483	0.00157753	Bacteria	Bacteroidetes	Flavobacteriia	Flavobacteriales	Flavobacteriaceae	Winogradskyella	thalassocola	NA
580835	673.869	2.01472	0.531505	3.79059	0.00015029	0.00180101	Bacteria	Bacteroidetes	Flavobacteriia	Flavobacteriales	Flavobacteriaceae	Tenacibaculum	NA	NA
1113297	4.65196	-2.82486	0.746053	-3.78641	0.000152836	0.00180199	Bacteria	Proteobacteria	Gammaproteobacteria	Oceanospirillales	Halomonadaceae	NA	NA	NA
140912	6.8927	-2.59087	0.687678	-3.76756	0.000164853	0.00191282	Bacteria	Proteobacteria	Gammaproteobacteria	Alteromonadales	Pseudoalteromonadaceae	Pseudoalteromonas	NA	NA
New.ReferenceOTU4539	16.4629	-2.46737	0.65707	-3.75511	0.000173265	0.00197902	Bacteria	Proteobacteria	Gammaproteobacteria	NA	NA	NA	NA	NA
95362	37.4051	2.16769	0.584869	3.70629	0.000210319	0.00236528	Bacteria	Proteobacteria	Gammaproteobacteria	Alteromonadales	Colwelliaceae	NA	NA	NA
New.CleanUp.ReferenceOTU1516100	3.93653	2.90908	0.79628	3.65333	0.000258857	0.00286704	Bacteria	Bacteroidetes	Flavobacteriia	Flavobacteriales	Flavobacteriaceae	NA	NA	NA
205076	2.57976	-3.17619	0.87134	-3.64517	0.000267212	0.00287253	Bacteria	Proteobacteria	Gammaproteobacteria	Alteromonadales	Alteromonadaceae	Glaciecola	NA	NA
560509	35.1626	2.21273	0.606769	3.64674	0.000265586	0.00287253	Bacteria	Proteobacteria	Gammaproteobacteria	Alteromonadales	Colwelliaceae	NA	NA	NA
591923	14.4143	-2.45578	0.677675	-3.62384	0.000290267	0.00306335	Bacteria	Proteobacteria	Gammaproteobacteria	Alteromonadales	Pseudoalteromonadaceae	Pseudoalteromonas	NA	NA
New.ReferenceOTU3538	48.6284	2.21615	0.61201	3.62111	0.000293344	0.00306335	Bacteria	Bacteroidetes	Flavobacteriia	Flavobacteriales	Flavobacteriaceae	Tenacibaculum	NA	NA
New.ReferenceOTU251	9254.76	-1.05924	0.298023	-3.55421	0.00037912	0.00390334	NA	NA	NA	NA	NA	NA	NA	Unassigned
233487	12.5946	-2.51526	0.720951	-3.48881	0.000485174	0.00486622	Bacteria	Proteobacteria	Gammaproteobacteria	Alteromonadales	Pseudoalteromonadaceae	Pseudoalteromonas	NA	NA
New.ReferenceOTU2385	4.02929	2.30197	0.659898	3.48838	0.000485956	0.00486622	Bacteria	Bacteroidetes	Flavobacteriia	Flavobacteriales	Flavobacteriaceae	Tenacibaculum	NA	NA
9283	200.124	2.79157	0.803371	3.47481	0.000511207	0.00504989	Bacteria	Proteobacteria	Gammaproteobacteria	Vibrionales	Vibrionaceae	Vibrio	NA	NA
New.ReferenceOTU5482	5.74775	-2.22692	0.644374	-3.45594	0.000548371	0.00534479	NA	NA	NA	NA	NA	NA	NA	Unassigned
New.CleanUp.ReferenceOTU4332205	8.28575	2.23663	0.648078	3.45118	0.000558146	0.00536849	Bacteria	Bacteroidetes	Flavobacteriia	Flavobacteriales	Flavobacteriaceae	Tenacibaculum	NA	NA
New.CleanUp.ReferenceOTU3458860	11.4792	2.20198	0.64233	3.42812	0.000607781	0.00576636	Bacteria	Proteobacteria	Gammaproteobacteria	Oceanospirillales	Oceanospirillaceae	Amphritea	NA	NA
809486	44.9514	1.83915	0.537012	3.42478	0.000615289	0.00576636	Bacteria	Bacteroidetes	Flavobacteriia	Flavobacteriales	Flavobacteriaceae	Polaribacter	NA	NA
New.ReferenceOTU2079	48.0023	-1.20325	0.352437	-3.41408	0.000639981	0.00592185	NA	NA	NA	NA	NA	NA	NA	Unassigned
New.CleanUp.ReferenceOTU2861451	3.57	-2.56798	0.753312	-3.40892	0.000652204	0.00595952	NA	NA	NA	NA	NA	NA	NA	Unassigned
2727335	34.7615	2.64026	0.775917	3.40275	0.000667103	0.0060204	Bacteria	Proteobacteria	Gammaproteobacteria	Vibrionales	Vibrionaceae	Vibrio	NA	NA
834006	16.3982	2.04138	0.609582	3.34882	0.00081156	0.00723476	Bacteria	Bacteroidetes	Flavobacteriia	Flavobacteriales	Flavobacteriaceae	NA	NA	NA
New.CleanUp.ReferenceOTU4369606	5.91058	2.21848	0.666344	3.32932	0.000870572	0.00766733	Bacteria	Bacteroidetes	Flavobacteriia	Flavobacteriales	Flavobacteriaceae	NA	NA	NA
141560	400.891	1.56884	0.476536	3.29217	0.000994186	0.00865178	Bacteria	Bacteroidetes	Flavobacteriia	Flavobacteriales	Flavobacteriaceae	Tenacibaculum	NA	NA
New.ReferenceOTU3526	33.8395	2.07052	0.629606	3.2886	0.00100688	0.00865916	Bacteria	Proteobacteria	Gammaproteobacteria	Oceanospirillales	Oceanospirillaceae	Marinomonas	NA	NA
New.ReferenceOTU4268	3.82745	3.01869	0.920473	3.2795	0.0010399	0.00883916	Bacteria	GN02	BD1-5	NA	NA	NA	NA	NA
239345	362.379	1.51795	0.46371	3.27348	0.00106231	0.00892583	Bacteria	Proteobacteria	Gammaproteobacteria	Oceanospirillales	Oceanospirillaceae	Oleispira	NA	NA
New.ReferenceOTU4812	39.6883	-1.20196	0.3693	-3.25469	0.00113517	0.00942966	NA	NA	NA	NA	NA	NA	NA	Unassigned
1131479	15.4111	2.07779	0.649478	3.19917	0.00137823	0.0113201	Bacteria	Proteobacteria	Gammaproteobacteria	Alteromonadales	Colwelliaceae	NA	NA	NA
707147	2.26879	-2.38697	0.749574	-3.18443	0.00145039	0.0117804	Bacteria	Proteobacteria	Gammaproteobacteria	Alteromonadales	Pseudoalteromonadaceae	Pseudoalteromonas	NA	NA
1107426	3.45277	1.85913	0.585792	3.1737	0.00150507	0.0119588	Bacteria	Bacteroidetes	Flavobacteriia	Flavobacteriales	Flavobacteriaceae	NA	NA	NA
New.ReferenceOTU2967	7.79685	-2.35823	0.742602	-3.17563	0.00149512	0.0119588	NA	NA	NA	NA	NA	NA	NA	Unassigned
New.ReferenceOTU265	6.82584	2.73021	0.861632	3.16866	0.00153145	0.0120375	Bacteria	Proteobacteria	Alphaproteobacteria	Rhodobacterales	Rhodobacteraceae	Phaeobacter	NA	NA
140981	2.21364	-2.44129	0.77847	-3.13601	0.00171264	0.0132847	Bacteria	Proteobacteria	Gammaproteobacteria	Alteromonadales	Pseudoalteromonadaceae	Pseudoalteromonas	NA	NA
31197	1.45312	-2.73364	0.872349	-3.13365	0.00172647	0.0132847	Bacteria	Proteobacteria	Gammaproteobacteria	Alteromonadales	Alteromonadaceae	NA	NA	NA
New.ReferenceOTU4862	5.17939	-1.16857	0.373605	-3.12783	0.00176102	0.0134094	Bacteria	Spirochaetes	Spirochaetes	Spirochaetales	Spirochaetaceae	NA	NA	NA
239572	13.3357	-2.21465	0.708958	-3.12381	0.00178527	0.013454	Bacteria	Proteobacteria	Gammaproteobacteria	Alteromonadales	Pseudoalteromonadaceae	Pseudoalteromonas	NA	NA
194872	12.2965	2.37642	0.767694	3.09554	0.00196458	0.0146542	Bacteria	Bacteroidetes	Flavobacteriia	Flavobacteriales	Flavobacteriaceae	NA	NA	NA
New.CleanUp.ReferenceOTU4499170	134.061	-0.959586	0.311074	-3.08476	0.0020372	0.0148919	NA	NA	NA	NA	NA	NA	NA	Unassigned
New.CleanUp.ReferenceOTU5206352	17.2614	-1.43884	0.466398	-3.085	0.0020355	0.0148919	NA	NA	NA	NA	NA	NA	NA	Unassigned
New.ReferenceOTU1501	8.97454	2.25509	0.735158	3.06748	0.00215869	0.0156238	Bacteria	Proteobacteria	Gammaproteobacteria	Oceanospirillales	Oceanospirillaceae	NA	NA	NA
New.CleanUp.ReferenceOTU4087019	7.06718	-2.1826	0.714704	-3.05385	0.00225926	0.0161834	Bacteria	Proteobacteria	Gammaproteobacteria	Alteromonadales	Pseudoalteromonadaceae	Pseudoalteromonas	NA	NA
New.ReferenceOTU1715	30.5829	-1.1519	0.377539	-3.05107	0.00228029	0.0161834	NA	NA	NA	NA	NA	NA	NA	Unassigned
New.ReferenceOTU4162	5.05865	-0.635429	0.20847	-3.04807	0.00230319	0.0161887	Bacteria	Spirochaetes	Spirochaetes	Spirochaetales	Spirochaetaceae	NA	NA	NA
4392530	156.76	1.66439	0.547521	3.03987	0.00236681	0.0163221	Bacteria	Proteobacteria	Gammaproteobacteria	Oceanospirillales	Oceanospirillaceae	NA	NA	NA
712180	5.80667	2.41384	0.793412	3.04236	0.00234733	0.0163221	Bacteria	Bacteroidetes	Flavobacteriia	Flavobacteriales	Flavobacteriaceae	Polaribacter	NA	NA
321939	208.574	1.60973	0.53385	3.01532	0.00256707	0.0175376	Bacteria	Proteobacteria	Gammaproteobacteria	Oceanospirillales	Oceanospirillaceae	Oleispira	NA	NA
562023	3.56259	-2.46591	0.821957	-3.00005	0.00269938	0.0182708	Bacteria	Proteobacteria	Gammaproteobacteria	Alteromonadales	Pseudoalteromonadaceae	Pseudoalteromonas	NA	NA
799852	208.726	1.60676	0.5361	2.99712	0.00272545	0.018278	Bacteria	Bacteroidetes	Flavobacteriia	Flavobacteriales	Flavobacteriaceae	NA	NA	NA
New.ReferenceOTU1228	5.61521	1.90532	0.636509	2.9934	0.00275892	0.0183343	Bacteria	Proteobacteria	Gammaproteobacteria	Oceanospirillales	Oceanospirillaceae	Oleispira	NA	NA
New.ReferenceOTU6156	2.46661	-2.89549	0.968257	-2.99041	0.00278599	0.0183359	Bacteria	Proteobacteria	Gammaproteobacteria	Alteromonadales	Alteromonadaceae	NA	NA	NA
1765229	3.80935	-1.96426	0.657411	-2.98786	0.00280934	0.0183359	Bacteria	Bacteroidetes	Flavobacteriia	Flavobacteriales	Flavobacteriaceae	NA	NA	NA
239225	36.5127	1.55932	0.525168	2.96919	0.00298586	0.0193156	Bacteria	Proteobacteria	Gammaproteobacteria	Alteromonadales	Colwelliaceae	NA	NA	NA
New.ReferenceOTU454	8.85263	-1.86076	0.627914	-2.9634	0.00304256	0.0195098	NA	NA	NA	NA	NA	NA	NA	Unassigned
875678	16.4676	2.1984	0.745356	2.94947	0.00318319	0.020234	Bacteria	Proteobacteria	Alphaproteobacteria	Rhodobacterales	Rhodobacteraceae	NA	NA	NA
New.CleanUp.ReferenceOTU1332191	7.31954	2.15251	0.733967	2.9327	0.00336028	0.0211756	Bacteria	Proteobacteria	Gammaproteobacteria	Oceanospirillales	Oceanospirillaceae	NA	NA	NA
New.ReferenceOTU1248	14.3782	1.8559	0.641828	2.89158	0.00383313	0.0238484	Bacteria	Bacteroidetes	Flavobacteriia	Flavobacteriales	Flavobacteriaceae	NA	NA	NA
New.CleanUp.ReferenceOTU4265072	27.5558	-1.05963	0.366625	-2.89022	0.00384967	0.0238484	NA	NA	NA	NA	NA	NA	NA	Unassigned
New.CleanUp.ReferenceOTU3830185	2.47831	-2.4051	0.839587	-2.86462	0.00417512	0.0254334	Bacteria	Proteobacteria	Gammaproteobacteria	Alteromonadales	Colwelliaceae	Colwellia	NA	NA
New.CleanUp.ReferenceOTU922072	7.18938	2.35554	0.821698	2.86667	0.00414819	0.0254334	Bacteria	Proteobacteria	Alphaproteobacteria	Rhodobacterales	Rhodobacteraceae	Phaeobacter	NA	NA
547018	4.59355	1.97223	0.69034	2.8569	0.004278	0.0258448	Bacteria	Bacteroidetes	Flavobacteriia	Flavobacteriales	Flavobacteriaceae	Polaribacter	NA	NA
328931	10.9874	-2.21285	0.782945	-2.82631	0.00470876	0.028214	Bacteria	Proteobacteria	Alphaproteobacteria	Rhodobacterales	Rhodobacteraceae	Ruegeria	NA	NA
245177	17.9619	1.96831	0.697459	2.82212	0.00477073	0.0283529	Bacteria	Bacteroidetes	Flavobacteriia	Flavobacteriales	Flavobacteriaceae	Olleya	NA	NA
New.ReferenceOTU424	48.9858	1.78563	0.638652	2.79593	0.00517498	0.0305074	Bacteria	Proteobacteria	Gammaproteobacteria	Alteromonadales	Colwelliaceae	NA	NA	NA
585648	4.3912	-2.03903	0.730765	-2.79027	0.00526644	0.0305537	Bacteria	Proteobacteria	Alphaproteobacteria	Rhodobacterales	Rhodobacteraceae	NA	NA	NA
789831	26.3651	1.93113	0.692014	2.7906	0.00526107	0.0305537	Bacteria	Proteobacteria	Alphaproteobacteria	Rhodobacterales	Rhodobacteraceae	Phaeobacter	NA	NA
New.CleanUp.ReferenceOTU3248985	1.25133	-1.16204	0.417527	-2.78314	0.00538352	0.030987	Bacteria	Spirochaetes	Spirochaetes	Spirochaetales	Spirochaetaceae	NA	NA	NA
244721	18.2926	1.57293	0.566784	2.77518	0.0055171	0.0310231	Bacteria	Proteobacteria	Gammaproteobacteria	Oceanospirillales	Oceanospirillaceae	Oleispira	NA	NA
New.CleanUp.ReferenceOTU4396117	6.63845	-1.45435	0.523632	-2.77742	0.00547921	0.0310231	NA	NA	NA	NA	NA	NA	NA	Unassigned
New.ReferenceOTU3660	3127.22	-0.925387	0.333055	-2.77849	0.00546128	0.0310231	NA	NA	NA	NA	NA	NA	NA	Unassigned
New.ReferenceOTU1663	11.9369	-1.36996	0.496133	-2.76127	0.00575775	0.0321291	NA	NA	NA	NA	NA	NA	NA	Unassigned
New.ReferenceOTU4114	57.7876	-1.75174	0.635826	-2.75506	0.0058682	0.0324974	NA	NA	NA	NA	NA	NA	NA	Unassigned
New.CleanUp.ReferenceOTU322804	13.6637	2.40587	0.875354	2.74845	0.00598777	0.0329102	Bacteria	Bacteroidetes	Flavobacteriia	Flavobacteriales	Flavobacteriaceae	NA	NA	NA
New.CleanUp.ReferenceOTU3040366	3.58962	-2.87842	1.04922	-2.74339	0.00608088	0.0329976	Bacteria	Proteobacteria	Gammaproteobacteria	Legionellales	Francisellaceae	NA	NA	NA
New.CleanUp.ReferenceOTU4792861	70.6658	-0.905365	0.330102	-2.74268	0.00609395	0.0329976	NA	NA	NA	NA	NA	NA	NA	Unassigned
New.ReferenceOTU5027	54.7758	-0.938741	0.343007	-2.7368	0.00620398	0.0333464	NA	NA	NA	NA	NA	NA	NA	Unassigned
102384	2.71874	-2.70201	0.995555	-2.71407	0.00664622	0.0354627	Bacteria	Bacteroidetes	Cytophagia	Cytophagales	Flammeovirgaceae	Roseivirga	NA	NA
New.ReferenceOTU4069	21.5235	2.52156	0.930651	2.70946	0.00673933	0.0356989	Bacteria	Proteobacteria	Deltaproteobacteria	NA	NA	NA	NA	NA
New.ReferenceOTU2011	116.419	1.6977	0.631207	2.6896	0.00715378	0.0376217	Bacteria	Bacteroidetes	Flavobacteriia	Flavobacteriales	Cryomorphaceae	Crocinitomix	NA	NA
New.CleanUp.ReferenceOTU4540008	49.4484	-0.853367	0.319065	-2.67458	0.00748223	0.0390679	NA	NA	NA	NA	NA	NA	NA	Unassigned
3426105	1.35136	-2.03385	0.76381	-2.66276	0.00775023	0.0400166	Bacteria	Bacteroidetes	Flavobacteriia	Flavobacteriales	Flavobacteriaceae	Mesonia	NA	NA
New.ReferenceOTU5558	7.39881	-1.05729	0.397214	-2.66176	0.0077734	0.0400166	NA	NA	NA	NA	NA	NA	NA	Unassigned
41476	15.5368	-1.90581	0.716975	-2.65812	0.00785774	0.0401679	Bacteria	Proteobacteria	Gammaproteobacteria	Oceanospirillales	Alcanivoracaceae	Alcanivorax	NA	NA
New.ReferenceOTU4901	7.57965	-1.75856	0.667989	-2.63262	0.00847282	0.0427147	Bacteria	Proteobacteria	Gammaproteobacteria	Alteromonadales	Colwelliaceae	NA	NA	NA
145419	15.5768	1.64957	0.626339	2.63366	0.00844692	0.0427147	Bacteria	Bacteroidetes	Flavobacteriia	Flavobacteriales	Flavobacteriaceae	NA	NA	NA
1144693	2.74374	1.57811	0.60095	2.62603	0.00863876	0.043253	Bacteria	Bacteroidetes	Flavobacteriia	Flavobacteriales	Flavobacteriaceae	Tenacibaculum	NA	NA
622365	7.80613	2.19188	0.837074	2.6185	0.00883165	0.043918	Bacteria	Bacteroidetes	Flavobacteriia	Flavobacteriales	Flavobacteriaceae	NA	NA	NA
162765	11.843	2.18274	0.836551	2.60922	0.00907495	0.0448229	Bacteria	Bacteroidetes	Flavobacteriia	Flavobacteriales	Cryomorphaceae	Crocinitomix	NA	NA
New.ReferenceOTU1339	28.6909	-0.930146	0.357563	-2.60135	0.00928584	0.0455567	NA	NA	NA	NA	NA	NA	NA	Unassigned
New.ReferenceOTU5554	8.04498	2.31013	0.892526	2.5883	0.00964496	0.0464098	Bacteria	Proteobacteria	Gammaproteobacteria	Oceanospirillales	Oceanospirillaceae	NA	NA	NA
New.ReferenceOTU160	3.26607	-2.9027	1.12253	-2.58586	0.00971368	0.0464098	NA	NA	NA	NA	NA	NA	NA	Unassigned
279204	2.19468	-3.2639	1.26208	-2.58613	0.00970616	0.0464098	Bacteria	Bacteroidetes	Flavobacteriia	Flavobacteriales	Flavobacteriaceae	Salegentibacter	NA	NA
New.ReferenceOTU1830	14.233	-1.01866	0.393099	-2.59135	0.00955999	0.0464098	NA	NA	NA	NA	NA	NA	NA	Unassigned
New.CleanUp.ReferenceOTU147102	4.09207	2.36271	0.917076	2.57635	0.00998482	0.0473955	Bacteria	Proteobacteria	Alphaproteobacteria	Rhodobacterales	Rhodobacteraceae	Phaeobacter	NA	NA
1101488	31.201	-1.72463	0.673108	-2.56219	0.0104013	0.0489899	Bacteria	Proteobacteria	Alphaproteobacteria	Rhodobacterales	Rhodobacteraceae	Ruegeria	NA	NA
4408610	11.6368	2.07615	0.810865	2.56041	0.0104547	0.0489899	Bacteria	Proteobacteria	Alphaproteobacteria	Rhodobacterales	Rhodobacteraceae	NA	NA	NA
818315	12.6029	-1.9928	0.779801	-2.55553	0.0106027	0.0493668	Bacteria	Proteobacteria	Gammaproteobacteria	Oceanospirillales	Alcanivoracaceae	Alcanivorax	NA	NA
New.ReferenceOTU3418	306.157	-0.805755	0.316157	-2.5486	0.0108157	0.0500399	NA	NA	NA	NA	NA	NA	NA	Unassigned
336602	5.66303	1.58564	0.623462	2.54328	0.0109817	0.0504881	Bacteria	Bacteroidetes	Flavobacteriia	Flavobacteriales	Flavobacteriaceae	NA	NA	NA
New.CleanUp.ReferenceOTU94251	12.6237	1.81405	0.714373	2.53936	0.0111056	0.0507385	Bacteria	Bacteroidetes	Flavobacteriia	Flavobacteriales	Flavobacteriaceae	Tenacibaculum	NA	NA
New.ReferenceOTU5369	9.61691	-1.71112	0.675341	-2.53371	0.0112862	0.0512437	NA	NA	NA	NA	NA	NA	NA	Unassigned
632596	3.4004	1.97652	0.790298	2.50099	0.0123848	0.0558844	Bacteria	Proteobacteria	Gammaproteobacteria	Alteromonadales	Colwelliaceae	NA	NA	NA
806640	6.12828	1.65351	0.66509	2.48614	0.0129136	0.0579133	Bacteria	Proteobacteria	Gammaproteobacteria	Alteromonadales	Colwelliaceae	NA	NA	NA
New.CleanUp.ReferenceOTU2597951	7.29644	-2.07553	0.843028	-2.46199	0.0138168	0.0615859	Bacteria	Proteobacteria	Gammaproteobacteria	Oceanospirillales	Oceanospirillaceae	Marinomonas	NA	NA
New.CleanUp.ReferenceOTU3291581	4.34433	-1.37538	0.559278	-2.45921	0.0139242	0.0616885	NA	NA	NA	NA	NA	NA	NA	Unassigned
New.ReferenceOTU2257	31.5039	-0.944234	0.390019	-2.42099	0.0154781	0.0681597	NA	NA	NA	NA	NA	NA	NA	Unassigned
New.CleanUp.ReferenceOTU5876647	9.72001	1.69492	0.700912	2.41816	0.0155994	0.0682823	Bacteria	Proteobacteria	Gammaproteobacteria	Oceanospirillales	Oceanospirillaceae	NA	NA	NA
New.ReferenceOTU2730	3.92323	-1.07829	0.446479	-2.4151	0.015731	0.0684487	NA	NA	NA	NA	NA	NA	NA	Unassigned
2855646	21.7825	1.48443	0.617443	2.40416	0.0162098	0.0701147	Bacteria	Proteobacteria	Gammaproteobacteria	Oceanospirillales	Oceanospirillaceae	Amphritea	NA	NA
New.CleanUp.ReferenceOTU2570870	4.91878	1.781	0.743956	2.39396	0.0166674	0.07167	Bacteria	Bacteroidetes	Flavobacteriia	Flavobacteriales	Flavobacteriaceae	NA	NA	NA
New.ReferenceOTU4989	2.68552	1.91278	0.804658	2.37714	0.0174476	0.0745858	Bacteria	Bacteroidetes	Flavobacteriia	Flavobacteriales	Flavobacteriaceae	Polaribacter	NA	NA
New.ReferenceOTU907	41.6616	1.58829	0.669453	2.37252	0.0176674	0.0746523	Bacteria	Proteobacteria	Gammaproteobacteria	Alteromonadales	NA	NA	NA	NA
New.ReferenceOTU3446	1.92406	-1.99467	0.840047	-2.37447	0.017574	0.0746523	Bacteria	Proteobacteria	Gammaproteobacteria	Alteromonadales	Alteromonadaceae	NA	NA	NA
3768650	2.25572	-1.58913	0.672941	-2.36147	0.0182028	0.0764729	Bacteria	Proteobacteria	Gammaproteobacteria	Alteromonadales	Colwelliaceae	NA	NA	NA
785501	2.47054	-2.33952	0.995046	-2.35117	0.0187146	0.0781737	Bacteria	Proteobacteria	Alphaproteobacteria	Rhodobacterales	Rhodobacteraceae	NA	NA	NA
1135358	3.95094	2.03379	0.869572	2.33884	0.0193439	0.0803431	Bacteria	Bacteroidetes	Flavobacteriia	Flavobacteriales	Flavobacteriaceae	Polaribacter	NA	NA
New.ReferenceOTU5915	9.1178	-1.19506	0.512387	-2.33233	0.0196832	0.080834	NA	NA	NA	NA	NA	NA	NA	Unassigned
New.ReferenceOTU3571	19143.7	-0.744901	0.319225	-2.33347	0.0196236	0.080834	NA	NA	NA	NA	NA	NA	NA	Unassigned
New.CleanUp.ReferenceOTU2400190	3.97842	1.94026	0.834147	2.32604	0.0200165	0.0817432	Bacteria	Bacteroidetes	Flavobacteriia	Flavobacteriales	Flavobacteriaceae	Olleya	NA	NA
907828	34.9195	1.33225	0.573734	2.32208	0.0202287	0.0821511	Bacteria	Bacteroidetes	Flavobacteriia	Flavobacteriales	Flavobacteriaceae	Polaribacter	irgensii	NA
New.ReferenceOTU490	5.37225	-0.46099	0.199705	-2.30836	0.020979	0.0847273	Bacteria	Spirochaetes	Spirochaetes	Spirochaetales	Spirochaetaceae	NA	NA	NA
New.ReferenceOTU2330	19.8447	1.25673	0.545927	2.302	0.0213349	0.0856913	Bacteria	Proteobacteria	Gammaproteobacteria	Alteromonadales	Colwelliaceae	NA	NA	NA
New.ReferenceOTU794	12.1711	2.06488	0.90312	2.28638	0.0222319	0.0881039	Bacteria	Proteobacteria	Gammaproteobacteria	Vibrionales	Vibrionaceae	Vibrio	NA	NA
935060	2.38716	-1.65972	0.725573	-2.28747	0.0221687	0.0881039	Bacteria	Proteobacteria	Gammaproteobacteria	Alteromonadales	Pseudoalteromonadaceae	Pseudoalteromonas	NA	NA
New.ReferenceOTU3038	31.4544	-0.988024	0.432345	-2.28527	0.0222971	0.0881039	NA	NA	NA	NA	NA	NA	NA	Unassigned
New.ReferenceOTU186	16.4518	1.66946	0.732531	2.27903	0.0226655	0.0886014	Bacteria	Proteobacteria	Gammaproteobacteria	Oceanospirillales	Oceanospirillaceae	Oceanospirillum	NA	NA
1110598	6.85658	1.97711	0.86733	2.27954	0.0226352	0.0886014	Bacteria	Proteobacteria	Alphaproteobacteria	Rhodobacterales	Rhodobacteraceae	NA	NA	NA
New.ReferenceOTU1946	2.608	-0.583179	0.256925	-2.26984	0.0232173	0.0893295	Bacteria	Spirochaetes	Spirochaetes	Spirochaetales	Spirochaetaceae	NA	NA	NA
New.CleanUp.ReferenceOTU4035552	3.16909	-2.18388	0.96043	-2.27386	0.0229744	0.0893295	Bacteria	Proteobacteria	Gammaproteobacteria	Oceanospirillales	Oceanospirillaceae	Marinomonas	NA	NA
New.ReferenceOTU6364	18.5013	2.38536	1.0509	2.26982	0.0232183	0.0893295	Bacteria	Bacteroidetes	Flavobacteriia	Flavobacteriales	NA	NA	NA	NA
New.CleanUp.ReferenceOTU5227879	5.45464	-1.39372	0.615242	-2.26532	0.0234928	0.08941	NA	NA	NA	NA	NA	NA	NA	Unassigned
New.CleanUp.ReferenceOTU304525	1.68097	-2.49663	1.10301	-2.26348	0.0236062	0.08941	Bacteria	Proteobacteria	Gammaproteobacteria	Alteromonadales	Alteromonadaceae	Glaciecola	NA	NA
New.CleanUp.ReferenceOTU1371945	1.44	2.40877	1.06288	2.26626	0.0234358	0.08941	Bacteria	Bacteroidetes	Flavobacteriia	Flavobacteriales	Flavobacteriaceae	Tenacibaculum	NA	NA
New.ReferenceOTU1023	2.50667	1.97792	0.878969	2.25027	0.0244318	0.0911208	Bacteria	Proteobacteria	Gammaproteobacteria	Alteromonadales	Colwelliaceae	NA	NA	NA
New.ReferenceOTU3202	26.8141	-0.780762	0.346646	-2.25233	0.0243012	0.0911208	NA	NA	NA	NA	NA	NA	NA	Unassigned
New.CleanUp.ReferenceOTU3827657	13.4773	-0.900227	0.399866	-2.25133	0.0243649	0.0911208	NA	NA	NA	NA	NA	NA	NA	Unassigned
New.CleanUp.ReferenceOTU2232464	4.5461	-0.928392	0.413102	-2.24737	0.0246166	0.0913437	NA	NA	NA	NA	NA	NA	NA	Unassigned
New.ReferenceOTU6010	4.99891	1.77877	0.79348	2.24174	0.0249783	0.0922177	Bacteria	Proteobacteria	Gammaproteobacteria	Oceanospirillales	Oceanospirillaceae	Oleispira	NA	NA
New.ReferenceOTU5906	7.81431	-1.40536	0.629046	-2.23412	0.0254753	0.0931121	NA	NA	NA	NA	NA	NA	NA	Unassigned
New.CleanUp.ReferenceOTU6019797	4.347	1.52543	0.682639	2.2346	0.0254433	0.0931121	Bacteria	Bacteroidetes	Flavobacteriia	Flavobacteriales	Flavobacteriaceae	Tenacibaculum	NA	NA
New.ReferenceOTU3419	8.95513	-0.378164	0.17063	-2.21628	0.0266726	0.0968967	Bacteria	Spirochaetes	Spirochaetes	Spirochaetales	Spirochaetaceae	NA	NA	NA
141082	4.64113	-1.93842	0.876647	-2.21118	0.0270235	0.0968967	Bacteria	Proteobacteria	Gammaproteobacteria	Alteromonadales	Shewanellaceae	Shewanella	NA	NA
New.CleanUp.ReferenceOTU5322179	10.2337	2.03831	0.921928	2.21093	0.0270409	0.0968967	Bacteria	Proteobacteria	Alphaproteobacteria	Rhodobacterales	Rhodobacteraceae	NA	NA	NA
New.CleanUp.ReferenceOTU3732248	3.16425	-0.55396	0.250535	-2.21111	0.0270284	0.0968967	Bacteria	Spirochaetes	Spirochaetes	Spirochaetales	Spirochaetaceae	NA	NA	NA
New.ReferenceOTU4578	16.0365	1.32935	0.602455	2.20655	0.0273458	0.0975112	Bacteria	Bacteroidetes	Flavobacteriia	Flavobacteriales	Flavobacteriaceae	Bizionia	NA	NA
New.CleanUp.ReferenceOTU394453	23.64	-0.876851	0.398974	-2.19776	0.027966	0.0988509	NA	NA	NA	NA	NA	NA	NA	Unassigned
New.CleanUp.ReferenceOTU6079876	2.10328	-1.56726	0.713236	-2.1974	0.027992	0.0988509	NA	NA	NA	NA	NA	NA	NA	Unassigned
248961	3.55061	-2.30069	1.04872	-2.19381	0.0282488	0.0992784	Bacteria	Proteobacteria	Gammaproteobacteria	Oceanospirillales	Oceanospirillaceae	Marinomonas	NA	NA

## Sheet: Supplementary table 3
Differentially abundant KEGG Orthology terms identified using predictive taxonomy-based functional profiling between samples taken from sick individuals versus samples taken from healthy individuals.
KO term	Higher abundance in Healthy or Sick	padj	description
Ether lipid metabolism	Healthy	<0.001	Metabolism; Lipid metabolism
Flavonoid biosynthesis	Healthy	<0.001	Metabolism; Biosynthesis of other secondary metabolites
Circadian rhythm - plant	Healthy	<0.001	Organismal Systems; Environmental adaptation
PPAR signaling pathway	Healthy	0.002	Organismal Systems; endocrine system
Meiosis - yeast	Healthy	0.002	Cellular Processes; Cell growth and death
Amoebiasis	Healthy	0.002	Human diseases; infectious disease
Mineral absorption	Healthy	0.006	Organismal Systems; Digestive system
Flavone and flavonol biosynthesis	Healthy	0.009	Metabolism; Biosynthesis of other secondary metabolites
Lipid metabolism	Healthy	0.011	Metabolism
RIG-I-like receptor signaling pathway	Healthy	0.013	Organismal Systems; Immune system pattern recognition receptors are responsible for detecting viral pathogens and generating innate immune responses
Butirosin and neomycin biosynthesis	Healthy	0.023	Metabolism; Biosynthesis of other secondary metabolites
Atrazine degradation	Healthy	0.029	Metabolism; Xenobiotics biodegradation and metabolism
Cytoskeleton proteins	Healthy	0.029
Staphylococcus aureus infection	Healthy	0.036	Human Diseases; Infectious diseases
Pentose phosphate pathway	Healthy	0.038	Metabolism; Carbohydrate metabolism
Starch and sucrose metabolism	Healthy	0.038	Metabolism; Carbohydrate metabolism
Caffeine metabolism	Healthy	0.039	Metabolism; Biosynthesis of other secondary metabolites
Linoleic acid metabolism	Healthy	0.04	Metabolism; Lipid metabolism
Replication, recombination and repair proteins	Healthy	0.04	Genetic information processing; replication and repair
Steroid biosynthesis	Healthy	0.047	Metabolism; Lipid metabolism
Alanine, aspartate and glutamate metabolism	Sick	<0.001	Metabolism; Amino acid metabolism
Cysteine and methionine metabolism	Sick	<0.001	Metabolism; Amino acid metabolism
Glycine, serine and threonine metabolism	Sick	<0.001	Metabolism; Amino acid metabolism
Pancreatic secretion	Sick	0.001	Organismal Systems; Digestive system
Vibrio cholerae infection	Sick	0.002	Human Diseases; Infectious diseases
Phenylalanine, tyrosine and tryptophan biosynthesis	Sick	0.002	Metabolism; Amino acid metabolism
Nitrogen metabolism	Sick	0.002	Metabolism; Energy metabolism
Novobiocin biosynthesis	Sick	0.002	Metabolism; Biosynthesis of other secondary metabolites
Carbon fixation pathways in prokaryotes	Sick	0.003	Metabolism; Energy metabolism
Glutamatergic synapse	Sick	0.004	Organismal Systems; Nervous system
Bile secretion	Sick	0.005	Organismal Systems; Digestive system
Histidine metabolism	Sick	0.006	Metabolism; Amino acid metabolism
Biosynthesis of 12-, 14- and 16-membered macrolides	Sick	0.006	Metabolism; Metabolism of terpenoids and polyketides
C5-Branched dibasic acid metabolism	Sick	0.007	Metabolism; Carbohydrate metabolism
Secondary bile acid biosynthesis	Sick	0.013	Organismal Systems; Digestive system
Tetracycline biosynthesis	Sick	0.017	Metabolism; Metabolism of terpenoids and polyketides
Sulfur metabolism	Sick	0.03	Metabolism; Energy metabolism
Vitamin B6 metabolism	Sick	0.038	Metabolism; Metabolism of cofactors and vitamins
One carbon pool by folate	Sick	0.038	Metabolism; Metabolism of cofactors and vitamins
Vibrio cholerae pathogenic cycle	Sick	0.038	Human diseases; infectious disease

## Sheet: Supplementary table 4
Differentially abundant OTUs at time 0 between individuals that became sick versus those that stayed healthy.
	baseMean	log2FoldChange	lfcSE	stat	pvalue	padj	Kingdom	Phylum	Class	Order	Family	Genus	Species	Rank1
1105814	50.1306	-5.10669	0.886569	-5.76006	8.40854e-09	3.90997e-06	Bacteria	Proteobacteria	Alphaproteobacteria	Rhizobiales	Bradyrhizobiaceae	NA	NA	NA
New.ReferenceOTU3270	18.9588	-3.62379	0.733389	-4.94116	7.76596e-07	0.000180559	NA	NA	NA	NA	NA	NA	NA	Unassigned
New.ReferenceOTU20	16.8792	-4.36543	0.931966	-4.68411	2.81177e-06	0.000299024	NA	NA	NA	NA	NA	NA	NA	Unassigned
New.ReferenceOTU1830	16.0423	-4.01026	0.846561	-4.73711	2.16783e-06	0.000299024	NA	NA	NA	NA	NA	NA	NA	Unassigned
New.ReferenceOTU1663	14.3679	-3.86992	0.831068	-4.65656	3.21532e-06	0.000299024	NA	NA	NA	NA	NA	NA	NA	Unassigned
New.ReferenceOTU3418	106.805	-2.84049	0.648584	-4.37952	1.1894e-05	0.000921784	NA	NA	NA	NA	NA	NA	NA	Unassigned
New.CleanUp.ReferenceOTU3003436	5.07261	-4.78116	1.13176	-4.22453	2.39438e-05	0.00152972	NA	NA	NA	NA	NA	NA	NA	Unassigned
New.ReferenceOTU3571	7635.49	-2.77383	0.659935	-4.20319	2.63178e-05	0.00152972	NA	NA	NA	NA	NA	NA	NA	Unassigned
New.CleanUp.ReferenceOTU1888597	4.21582	-4.39399	1.07202	-4.0988	4.15302e-05	0.00214573	NA	NA	NA	NA	NA	NA	NA	Unassigned
New.ReferenceOTU3817	13.0909	-4.04658	1.00177	-4.03944	5.3579e-05	0.00226493	NA	NA	NA	NA	NA	NA	NA	Unassigned
New.CleanUp.ReferenceOTU4396117	6.09341	-3.46949	0.856894	-4.04891	5.1457e-05	0.00226493	NA	NA	NA	NA	NA	NA	NA	Unassigned
New.ReferenceOTU597	30.4127	-2.8403	0.721179	-3.9384	8.20253e-05	0.00293398	NA	NA	NA	NA	NA	NA	NA	Unassigned
New.ReferenceOTU251	3510.71	-2.41779	0.611065	-3.95668	7.59996e-05	0.00293398	NA	NA	NA	NA	NA	NA	NA	Unassigned
New.ReferenceOTU104	5.08976	-4.74543	1.25345	-3.7859	0.000153153	0.00388249	NA	NA	NA	NA	NA	NA	NA	Unassigned
New.ReferenceOTU1157	6.36289	-3.66421	0.976929	-3.75074	0.000176311	0.00388249	NA	NA	NA	NA	NA	NA	NA	Unassigned
New.ReferenceOTU292	16.6176	-3.65719	0.977738	-3.74045	0.000183688	0.00388249	NA	NA	NA	NA	NA	NA	NA	Unassigned
New.CleanUp.ReferenceOTU5037681	4.62022	-3.64771	0.969353	-3.76304	0.000167859	0.00388249	NA	NA	NA	NA	NA	NA	NA	Unassigned
New.ReferenceOTU2736	6.98995	-3.44087	0.918661	-3.74553	0.000180013	0.00388249	NA	NA	NA	NA	NA	NA	NA	Unassigned
New.CleanUp.ReferenceOTU5206352	21.941	-3.04312	0.803773	-3.78604	0.000153065	0.00388249	NA	NA	NA	NA	NA	NA	NA	Unassigned
New.CleanUp.ReferenceOTU521209	17.5493	-2.91296	0.763395	-3.8158	0.000135744	0.00388249	NA	NA	NA	NA	NA	NA	NA	Unassigned
New.ReferenceOTU3660	1265.49	-2.51854	0.656933	-3.83378	0.000126187	0.00388249	NA	NA	NA	NA	NA	NA	NA	Unassigned
New.CleanUp.ReferenceOTU4792861	25.3436	-2.41535	0.627983	-3.8462	0.000119963	0.00388249	NA	NA	NA	NA	NA	NA	NA	Unassigned
New.CleanUp.ReferenceOTU4499170	53.4843	-2.27345	0.611997	-3.7148	0.000203362	0.00411145	NA	NA	NA	NA	NA	NA	NA	Unassigned
New.CleanUp.ReferenceOTU3814913	3.62665	-4.81002	1.30862	-3.67565	0.000237244	0.0045966	NA	NA	NA	NA	NA	NA	NA	Unassigned
New.ReferenceOTU5915	7.58542	-3.26341	0.891943	-3.65877	0.00025343	0.0047138	NA	NA	NA	NA	NA	NA	NA	Unassigned
New.ReferenceOTU2262	5.34879	-3.55163	0.996758	-3.56318	0.000366387	0.00655269	NA	NA	NA	NA	NA	NA	NA	Unassigned
New.CleanUp.ReferenceOTU5107934	5.21104	-4.99974	1.44144	-3.46858	0.000523209	0.00901081	NA	NA	NA	NA	NA	NA	NA	Unassigned
New.ReferenceOTU3151	5.69959	-4.4172	1.29546	-3.40975	0.000650236	0.0107986	Bacteria	Proteobacteria	Epsilonproteobacteria	Campylobacterales	Campylobacteraceae	Arcobacter	NA	NA
New.CleanUp.ReferenceOTU5441648	6.57365	-3.46079	1.02442	-3.37829	0.000729382	0.0116953	NA	NA	NA	NA	NA	NA	NA	Unassigned
560027	9.89404	-3.5968	1.07244	-3.35385	0.000796949	0.0123527	Bacteria	Bacteroidetes	Flavobacteriia	Flavobacteriales	Flavobacteriaceae	NA	NA	NA
New.CleanUp.ReferenceOTU1034692	3.6255	-4.07756	1.22014	-3.34189	0.000832106	0.0124816	NA	NA	NA	NA	NA	NA	NA	Unassigned
579608	3.98224	-2.77855	0.839435	-3.31003	0.000932866	0.0131449	Bacteria	Firmicutes	Bacilli	Lactobacillales	Streptococcaceae	Streptococcus	NA	NA
New.CleanUp.ReferenceOTU4540008	17.0727	-2.01414	0.607659	-3.31458	0.000917804	0.0131449	NA	NA	NA	NA	NA	NA	NA	Unassigned
New.CleanUp.ReferenceOTU2860989	4.12407	-3.11952	0.953313	-3.27229	0.0010668	0.01459	NA	NA	NA	NA	NA	NA	NA	Unassigned
New.ReferenceOTU2079	29.999	-2.43584	0.755268	-3.22513	0.00125914	0.0167286	NA	NA	NA	NA	NA	NA	NA	Unassigned
New.CleanUp.ReferenceOTU4842572	5.13678	-4.6975	1.47574	-3.18316	0.00145679	0.0178265	Bacteria	Bacteroidetes	Flavobacteriia	Flavobacteriales	NA	NA	NA	NA
New.ReferenceOTU3322	10.3866	-3.75589	1.17915	-3.18525	0.00144627	0.0178265	NA	NA	NA	NA	NA	NA	NA	Unassigned
New.CleanUp.ReferenceOTU2861451	10.9451	3.65827	1.14405	3.19764	0.00138556	0.0178265	NA	NA	NA	NA	NA	NA	NA	Unassigned
81397	4.6451	-5.04245	1.59191	-3.16754	0.00153733	0.0181954	Bacteria	Bacteroidetes	Flavobacteriia	Flavobacteriales	Flavobacteriaceae	Polaribacter	irgensii	NA
1145241	33.9035	-2.97381	0.940391	-3.16232	0.0015652	0.0181954	Bacteria	Proteobacteria	Gammaproteobacteria	Oceanospirillales	Oceanospirillaceae	Marinomonas	NA	NA
New.ReferenceOTU6329	3.13908	-3.39795	1.08164	-3.14149	0.00168093	0.0190642	NA	NA	NA	NA	NA	NA	NA	Unassigned
New.CleanUp.ReferenceOTU2951439	5.74256	-4.26754	1.39689	-3.05503	0.00225041	0.0224554	NA	NA	NA	NA	NA	NA	NA	Unassigned
New.ReferenceOTU4578	4.82555	-3.78026	1.23577	-3.05904	0.00222047	0.0224554	Bacteria	Bacteroidetes	Flavobacteriia	Flavobacteriales	Flavobacteriaceae	Bizionia	NA	NA
New.CleanUp.ReferenceOTU4369606	2.67746	-3.71057	1.21584	-3.05186	0.00227426	0.0224554	Bacteria	Bacteroidetes	Flavobacteriia	Flavobacteriales	Flavobacteriaceae	NA	NA	NA
New.CleanUp.ReferenceOTU588660	3.56055	-3.41058	1.11877	-3.0485	0.0022999	0.0224554	NA	NA	NA	NA	NA	NA	NA	Unassigned
New.CleanUp.ReferenceOTU1323669	4.0159	-3.28314	1.075	-3.05409	0.00225744	0.0224554	NA	NA	NA	NA	NA	NA	NA	Unassigned
New.ReferenceOTU5252	3.06579	-3.12279	1.02647	-3.04227	0.00234805	0.0224554	Bacteria	Proteobacteria	Gammaproteobacteria	Pseudomonadales	Pseudomonadaceae	Pseudomonas	NA	NA
New.CleanUp.ReferenceOTU3291581	5.34699	-2.95692	0.970475	-3.04688	0.00231231	0.0224554	NA	NA	NA	NA	NA	NA	NA	Unassigned
New.ReferenceOTU3153	986.181	1.81122	0.595807	3.03994	0.00236627	0.0224554	Bacteria	Bacteroidetes	Cytophagia	Cytophagales	Flammeovirgaceae	Reichenbachiella	NA	NA
New.CleanUp.ReferenceOTU394453	15.3643	-2.58003	0.85484	-3.01814	0.00254328	0.0236525	NA	NA	NA	NA	NA	NA	NA	Unassigned
New.CleanUp.ReferenceOTU5400006	5.9402	-3.80487	1.26593	-3.00559	0.00265063	0.0241675	NA	NA	NA	NA	NA	NA	NA	Unassigned
New.CleanUp.ReferenceOTU3827657	7.20979	-2.38905	0.803114	-2.97473	0.00293248	0.0261619	NA	NA	NA	NA	NA	NA	NA	Unassigned
102384	10.3468	3.35643	1.13026	2.9696	0.00298189	0.0261619	Bacteria	Bacteroidetes	Cytophagia	Cytophagales	Flammeovirgaceae	Roseivirga	NA	NA
New.ReferenceOTU2814	5.17212	-3.27636	1.10974	-2.95238	0.00315338	0.0271541	NA	NA	NA	NA	NA	NA	NA	Unassigned
New.ReferenceOTU3040	4.02095	-3.95834	1.34675	-2.93917	0.00329088	0.0273303	NA	NA	NA	NA	NA	NA	NA	Unassigned
New.CleanUp.ReferenceOTU3727207	9.01626	-2.52597	0.85943	-2.93913	0.00329139	0.0273303	NA	NA	NA	NA	NA	NA	NA	Unassigned
New.CleanUp.ReferenceOTU3717272	3.12128	-4.16375	1.42478	-2.92238	0.00347371	0.0283381	NA	NA	NA	NA	NA	NA	NA	Unassigned
New.CleanUp.ReferenceOTU4265072	13.0295	-2.15251	0.759739	-2.83322	0.00460818	0.0369449	NA	NA	NA	NA	NA	NA	NA	Unassigned
564130	2.68619	-3.23441	1.15275	-2.80581	0.00501898	0.0395564	Bacteria	Bacteroidetes	Flavobacteriia	Flavobacteriales	Flavobacteriaceae	Polaribacter	NA	NA
644016	2.55091	3.00306	1.09429	2.74431	0.00606385	0.0469948	Bacteria	Proteobacteria	Gammaproteobacteria	Alteromonadales	Colwelliaceae	NA	NA	NA
New.CleanUp.ReferenceOTU2695658	2.57686	-3.08636	1.15014	-2.68346	0.00728638	0.0555438	NA	NA	NA	NA	NA	NA	NA	Unassigned
New.ReferenceOTU803	12.6171	-0.715097	0.26884	-2.65993	0.00781562	0.0581979	Bacteria	Spirochaetes	Spirochaetes	Spirochaetales	Spirochaetaceae	NA	NA	NA
New.CleanUp.ReferenceOTU3040366	13.4286	4.28651	1.61331	2.65696	0.00788487	0.0581979	Bacteria	Proteobacteria	Gammaproteobacteria	Legionellales	Francisellaceae	NA	NA	NA
748706	72.669	-2.32487	0.880348	-2.64086	0.0082697	0.0600845	Bacteria	Bacteroidetes	Flavobacteriia	Flavobacteriales	Flavobacteriaceae	Tenacibaculum	NA	NA
New.ReferenceOTU4031	31.987	-2.69252	1.02377	-2.63	0.00853845	0.0610828	Bacteria	Proteobacteria	Gammaproteobacteria	Oceanospirillales	Oceanospirillaceae	Marinomonas	NA	NA
256955	6.39308	3.7431	1.43185	2.61417	0.0089444	0.0630173	Bacteria	Proteobacteria	Alphaproteobacteria	Rickettsiales	NA	NA	NA	NA
New.ReferenceOTU1339	11.6517	-1.87718	0.719623	-2.60856	0.00909241	0.0631041	NA	NA	NA	NA	NA	NA	NA	Unassigned
New.ReferenceOTU4784	6.45531	-2.09717	0.822136	-2.55088	0.0107452	0.0734785	NA	NA	NA	NA	NA	NA	NA	Unassigned
4408610	5.33145	-2.6835	1.06712	-2.51471	0.011913	0.0802831	Bacteria	Proteobacteria	Alphaproteobacteria	Rhodobacterales	Rhodobacteraceae	NA	NA	NA
New.ReferenceOTU4978	29.4482	-4.04332	1.61402	-2.50512	0.0122408	0.0813141	Bacteria	Bacteroidetes	Cytophagia	Cytophagales	Flammeovirgaceae	Reichenbachiella	NA	NA
New.ReferenceOTU469	12.1797	4.08996	1.64987	2.47896	0.0131764	0.0862963	Bacteria	Proteobacteria	Gammaproteobacteria	Oceanospirillales	Endozoicimonaceae	NA	NA	NA
575317	5.83569	-2.54181	1.04363	-2.43555	0.0148691	0.0960294	Bacteria	Proteobacteria	Alphaproteobacteria	Rhodobacterales	Rhodobacteraceae	Phaeobacter	NA	NA
New.ReferenceOTU1695	10.5677	-2.02719	0.834795	-2.42837	0.0151669	0.0966112	Bacteria	Proteobacteria	Gammaproteobacteria	Oceanospirillales	Oceanospirillaceae	Amphritea	NA	NA
94969	3.59074	-5.8152	2.4038	-2.41917	0.0155561	0.0977512	Bacteria	Proteobacteria	Alphaproteobacteria	NA	NA	NA	NA	NA
New.CleanUp.ReferenceOTU4526999	4.1881	-3.08918	1.27962	-2.41414	0.0157726	0.0977902	NA	NA	NA	NA	NA	NA	NA	Unassigned

## Sheet: Supplementary table 5
OTUs with a significant interaction between time and the final phenotype classification of individuals among a subset of samples: the samples taken immediately before and after symptom onset in sick animals and pairs of samples corresponding in time in healthy animals.
	baseMean	log2FoldChange	lfcSE	stat	pvalue	padj	Kingdom	Phylum	Class	Order	Family	Genus	Species	Rank1
New.CleanUp.ReferenceOTU4877402	16.4457	9.70634	1.95144	18.6539	1.56727e-05	0.00702815	Bacteria	Proteobacteria	Gammaproteobacteria	Alteromonadales	Colwelliaceae	NA	NA	NA
279006	150.821	6.35049	1.32999	18.0435	2.15919e-05	0.00702815	Bacteria	Bacteroidetes	Flavobacteriia	Flavobacteriales	Flavobacteriaceae	NA	NA	NA
New.CleanUp.ReferenceOTU1302181	5.04461	7.26996	2.86528	13.2663	0.000270226	0.00906781	Bacteria	Proteobacteria	Gammaproteobacteria	Alteromonadales	Pseudoalteromonadaceae	Pseudoalteromonas	NA	NA
237979	12.5463	9.1806	1.92611	14.5637	0.000135499	0.00906781	Bacteria	Proteobacteria	Gammaproteobacteria	Alteromonadales	Shewanellaceae	Shewanella	NA	NA
New.ReferenceOTU890	13.8004	8.29056	2.08942	13.0702	0.00030003	0.00906781	Bacteria	Proteobacteria	Gammaproteobacteria	Alteromonadales	Shewanellaceae	Shewanella	NA	NA
822991	16.5985	9.26087	2.13939	14.5249	0.00013832	0.00906781	Bacteria	Proteobacteria	Gammaproteobacteria	Alteromonadales	Colwelliaceae	NA	NA	NA
810446	1103.48	5.20202	1.25626	14.6466	0.000129671	0.00906781	Bacteria	Proteobacteria	Gammaproteobacteria	Alteromonadales	Colwelliaceae	NA	NA	NA
New.CleanUp.ReferenceOTU2044760	10.1597	10.6208	2.35654	14.1753	0.000166539	0.00906781	Bacteria	Proteobacteria	Gammaproteobacteria	Alteromonadales	Colwelliaceae	NA	NA	NA
New.ReferenceOTU1008	7.11188	6.2552	1.93524	12.576	0.000390737	0.00906781	Bacteria	Proteobacteria	Gammaproteobacteria	Alteromonadales	Colwelliaceae	NA	NA	NA
New.ReferenceOTU388	8.74847	8.92528	3.08553	12.8539	0.000336768	0.00906781	Bacteria	Proteobacteria	Gammaproteobacteria	Oceanospirillales	Oceanospirillaceae	Oleispira	NA	NA
830290	174.735	4.44639	1.17936	12.6541	0.000374743	0.00906781	Bacteria	Proteobacteria	Gammaproteobacteria	Alteromonadales	Pseudoalteromonadaceae	Pseudoalteromonas	NA	NA
4406967	4.82008	8.27615	2.54448	13.1107	0.000293616	0.00906781	Bacteria	Proteobacteria	Gammaproteobacteria	Alteromonadales	Pseudoalteromonadaceae	Pseudoalteromonas	NA	NA
19398	6.41031	10.5307	2.44093	12.5139	0.000403942	0.00906781	Bacteria	Proteobacteria	Gammaproteobacteria	Alteromonadales	Pseudoalteromonadaceae	Pseudoalteromonas	NA	NA
540617	40.2832	7.49746	1.75121	13.2227	0.000276585	0.00906781	Bacteria	Proteobacteria	Gammaproteobacteria	Alteromonadales	Pseudoalteromonadaceae	Pseudoalteromonas	NA	NA
140870	7.55629	10.054	2.66348	14.4552	0.000143533	0.00906781	Bacteria	Proteobacteria	Gammaproteobacteria	Alteromonadales	Pseudoalteromonadaceae	Pseudoalteromonas	NA	NA
New.CleanUp.ReferenceOTU6222601	11.7368	8.81977	2.08196	13.8563	0.00019733	0.00906781	Bacteria	Proteobacteria	Gammaproteobacteria	Alteromonadales	Moritellaceae	Moritella	NA	NA
New.ReferenceOTU1695	285.127	6.58068	1.56826	13.7871	0.000204739	0.00906781	Bacteria	Proteobacteria	Gammaproteobacteria	Oceanospirillales	Oceanospirillaceae	Amphritea	NA	NA
823476	46.1982	7.57881	1.66797	15.4211	8.60212e-05	0.00906781	Bacteria	Proteobacteria	Gammaproteobacteria	Alteromonadales	Alteromonadaceae	NA	NA	NA
114081	11.4517	7.98264	1.71755	16.1788	5.76355e-05	0.00906781	Bacteria	Proteobacteria	Gammaproteobacteria	Alteromonadales	Alteromonadaceae	NA	NA	NA
328931	18.9808	8.5664	2.10507	13.2528	0.00027217	0.00906781	Bacteria	Proteobacteria	Alphaproteobacteria	Rhodobacterales	Rhodobacteraceae	Ruegeria	NA	NA
194872	9.60249	9.19635	2.28517	15.4213	8.60127e-05	0.00906781	Bacteria	Bacteroidetes	Flavobacteriia	Flavobacteriales	Flavobacteriaceae	NA	NA	NA
1112555	33.0187	5.05174	1.26724	13.2887	0.00026701	0.00906781	Bacteria	Bacteroidetes	Flavobacteriia	Flavobacteriales	Flavobacteriaceae	NA	NA	NA
245177	10.4697	6.82954	1.85657	12.9232	0.000324541	0.00906781	Bacteria	Bacteroidetes	Flavobacteriia	Flavobacteriales	Flavobacteriaceae	Olleya	NA	NA
312446	91.6149	6.40232	1.39913	16.5225	4.8076e-05	0.00906781	Bacteria	Bacteroidetes	Flavobacteriia	Flavobacteriales	Flavobacteriaceae	Winogradskyella	thalassocola	NA
New.ReferenceOTU1248	15.3708	6.57806	1.61256	12.6683	0.000371909	0.00906781	Bacteria	Bacteroidetes	Flavobacteriia	Flavobacteriales	Flavobacteriaceae	NA	NA	NA
536533	783.986	4.78543	1.2591	12.6163	0.0003824	0.00906781	Bacteria	Bacteroidetes	Flavobacteriia	Flavobacteriales	Flavobacteriaceae	Polaribacter	NA	NA
192041	246.578	5.06552	1.30272	12.9698	0.000316553	0.00906781	Bacteria	Bacteroidetes	Flavobacteriia	Flavobacteriales	Flavobacteriaceae	Polaribacter	NA	NA
New.ReferenceOTU1378	16.3018	5.8526	1.50808	13.5542	0.000231771	0.00906781	Bacteria	Bacteroidetes	Flavobacteriia	Flavobacteriales	Flavobacteriaceae	Tenacibaculum	NA	NA
New.CleanUp.ReferenceOTU3257291	18.6103	9.29381	2.46324	12.5476	0.000396714	0.00906781	Bacteria	Bacteroidetes	Flavobacteriia	Flavobacteriales	Flavobacteriaceae	NA	NA	NA
New.ReferenceOTU429	5.62794	7.68604	2.38598	12.3784	0.000434327	0.00912087	Bacteria	Proteobacteria	Gammaproteobacteria	Alteromonadales	Moritellaceae	Moritella	NA	NA
586650	136.193	5.12018	1.34397	12.4137	0.000426189	0.00912087	Bacteria	Bacteroidetes	Flavobacteriia	Flavobacteriales	Flavobacteriaceae	Polaribacter	NA	NA
New.CleanUp.ReferenceOTU3135621	8.45727	6.3142	1.64972	12.2694	0.000460456	0.00936741	Bacteria	Bacteroidetes	Flavobacteriia	Flavobacteriales	Flavobacteriaceae	Mesonia	NA	NA
248583	115.468	4.67521	1.24131	12.0593	0.000515357	0.00993213	Bacteria	Proteobacteria	Gammaproteobacteria	Alteromonadales	Colwelliaceae	NA	NA	NA
1108208	5.04573	9.43472	3.11522	12.0471	0.000518729	0.00993213	Bacteria	Proteobacteria	Alphaproteobacteria	Rhodobacterales	Rhodobacteraceae	Pseudoruegeria	NA	NA
31197	6.01942	8.04861	2.00528	11.9868	0.000535787	0.00996563	Bacteria	Proteobacteria	Gammaproteobacteria	Alteromonadales	Alteromonadaceae	NA	NA	NA
140875	6.90033	6.85447	2.03254	11.766	0.000603214	0.0108454	Bacteria	Proteobacteria	Gammaproteobacteria	Alteromonadales	Pseudoalteromonadaceae	Pseudoalteromonas	NA	NA
1133769	8.95881	10.3809	2.66845	11.7258	0.000616403	0.0108454	Bacteria	Proteobacteria	Gammaproteobacteria	Alteromonadales	Moritellaceae	Moritella	NA	NA
755271	6.1225	7.75881	2.25417	11.6635	0.000637392	0.0109195	Bacteria	Bacteroidetes	Flavobacteriia	Flavobacteriales	Flavobacteriaceae	NA	NA	NA
New.CleanUp.ReferenceOTU2206335	13.4297	4.83758	1.37555	11.5732	0.000669106	0.0111689	Bacteria	Proteobacteria	Gammaproteobacteria	Oceanospirillales	Oceanospirillaceae	Oleispira	NA	NA
591923	32.3487	7.01642	1.78726	11.4166	0.000727913	0.0118468	Bacteria	Proteobacteria	Gammaproteobacteria	Alteromonadales	Pseudoalteromonadaceae	Pseudoalteromonas	NA	NA
822792	62.5398	5.03352	1.38382	11.2213	0.000808635	0.0128395	Bacteria	Proteobacteria	Gammaproteobacteria	Alteromonadales	Colwelliaceae	NA	NA	NA
4323205	20.7503	6.80735	1.90049	11.1672	0.000832576	0.0129049	Bacteria	Bacteroidetes	Flavobacteriia	Flavobacteriales	NA	NA	NA	NA
New.CleanUp.ReferenceOTU2597951	17.232	8.92933	2.16841	11.072	0.00087642	0.0131615	Bacteria	Proteobacteria	Gammaproteobacteria	Oceanospirillales	Oceanospirillaceae	Marinomonas	NA	NA
207908	97.122	4.90392	1.35959	11.0444	0.000889567	0.0131615	Bacteria	Bacteroidetes	Flavobacteriia	Flavobacteriales	Flavobacteriaceae	Tenacibaculum	NA	NA
336602	7.62332	5.26817	1.55676	10.9301	0.000946127	0.0136873	Bacteria	Bacteroidetes	Flavobacteriia	Flavobacteriales	Flavobacteriaceae	NA	NA	NA
812151	33.8219	5.48265	1.47589	10.6834	0.00108104	0.015299	Bacteria	Proteobacteria	Gammaproteobacteria	Alteromonadales	Colwelliaceae	NA	NA	NA
1101488	48.2326	6.28333	1.81421	10.6284	0.00111362	0.0154248	Bacteria	Proteobacteria	Alphaproteobacteria	Rhodobacterales	Rhodobacteraceae	Ruegeria	NA	NA
New.CleanUp.ReferenceOTU2672688	3.6329	6.93981	3.48401	10.4785	0.00120775	0.0163801	Bacteria	Proteobacteria	Gammaproteobacteria	Alteromonadales	NA	NA	NA	NA
New.CleanUp.ReferenceOTU94251	24.2212	9.78494	2.26482	10.3717	0.00127963	0.0170008	Bacteria	Bacteroidetes	Flavobacteriia	Flavobacteriales	Flavobacteriaceae	Tenacibaculum	NA	NA
New.CleanUp.ReferenceOTU702034	11.2489	8.5634	2.20862	10.2973	0.00133223	0.0170201	Bacteria	Proteobacteria	Gammaproteobacteria	Alteromonadales	Colwelliaceae	NA	NA	NA
140967	8.14136	9.2013	2.80358	10.2957	0.00133337	0.0170201	Bacteria	Proteobacteria	Gammaproteobacteria	Alteromonadales	Pseudoalteromonadaceae	Pseudoalteromonas	NA	NA
815817	14.0163	9.47412	2.24	10.0579	0.00151693	0.0173427	Bacteria	Proteobacteria	Gammaproteobacteria	Alteromonadales	Colwelliaceae	NA	NA	NA
140981	5.87333	6.00888	1.87546	10.2182	0.0013906	0.0173427	Bacteria	Proteobacteria	Gammaproteobacteria	Alteromonadales	Pseudoalteromonadaceae	Pseudoalteromonas	NA	NA
707147	6.14021	6.42204	1.95089	10.0345	0.00153638	0.0173427	Bacteria	Proteobacteria	Gammaproteobacteria	Alteromonadales	Pseudoalteromonadaceae	Pseudoalteromonas	NA	NA
New.ReferenceOTU2419	142.372	6.24475	1.59855	10.1124	0.00147277	0.0173427	Bacteria	Proteobacteria	Gammaproteobacteria	Oceanospirillales	Oceanospirillaceae	NA	NA	NA
811729	19.7446	6.98466	1.84218	10.1289	0.00145962	0.0173427	Bacteria	Proteobacteria	Gammaproteobacteria	Alteromonadales	Colwelliaceae	NA	NA	NA
260198	141.533	3.67835	1.10422	10.132	0.00145719	0.0173427	Bacteria	Bacteroidetes	Flavobacteriia	Flavobacteriales	Flavobacteriaceae	NA	NA	NA
549640	3.92446	6.82192	2.087	10.024	0.00154513	0.0173427	Bacteria	Bacteroidetes	Flavobacteriia	Flavobacteriales	Flavobacteriaceae	Winogradskyella	thalassocola	NA
152840	28.3834	4.61078	1.34722	9.90189	0.00165109	0.0182179	Bacteria	Bacteroidetes	Flavobacteriia	Flavobacteriales	Flavobacteriaceae	Tenacibaculum	NA	NA
141560	736.935	3.81999	1.16978	9.64613	0.0018975	0.0205879	Bacteria	Bacteroidetes	Flavobacteriia	Flavobacteriales	Flavobacteriaceae	Tenacibaculum	NA	NA
New.ReferenceOTU2277	12.5587	8.25358	2.28534	9.54025	0.00201015	0.0214526	Bacteria	Proteobacteria	Gammaproteobacteria	Alteromonadales	Shewanellaceae	Shewanella	NA	NA
246547	15.2359	5.52925	2.09048	9.44133	0.0021215	0.0219541	Bacteria	Proteobacteria	Gammaproteobacteria	Alteromonadales	Colwelliaceae	NA	NA	NA
532994	766.77	5.57972	1.66051	9.43865	0.00212459	0.0219541	Bacteria	Proteobacteria	Gammaproteobacteria	Alteromonadales	Pseudoalteromonadaceae	Pseudoalteromonas	NA	NA
2855646	37.6182	6.69529	1.90973	9.24958	0.0023555	0.0239599	Bacteria	Proteobacteria	Gammaproteobacteria	Oceanospirillales	Oceanospirillaceae	Amphritea	NA	NA
656996	7.30043	6.81632	2.06725	9.18152	0.0024447	0.0244846	Bacteria	Proteobacteria	Gammaproteobacteria	Alteromonadales	Alteromonadaceae	NA	NA	NA
248961	11.254	9.35758	2.4135	9.13358	0.0025096	0.0247537	Bacteria	Proteobacteria	Gammaproteobacteria	Oceanospirillales	Oceanospirillaceae	Marinomonas	NA	NA
41476	5.54592	4.06726	1.31736	8.95807	0.00276246	0.0265425	Bacteria	Proteobacteria	Gammaproteobacteria	Oceanospirillales	Alcanivoracaceae	Alcanivorax	NA	NA
279204	5.66733	6.39565	2.10396	8.95145	0.00277249	0.0265425	Bacteria	Bacteroidetes	Flavobacteriia	Flavobacteriales	Flavobacteriaceae	Salegentibacter	NA	NA
New.CleanUp.ReferenceOTU3428019	6.27972	5.79314	2.27669	8.87483	0.00289129	0.0272787	Bacteria	Proteobacteria	Gammaproteobacteria	Alteromonadales	Shewanellaceae	Shewanella	NA	NA
New.ReferenceOTU6010	11.3719	8.2111	2.73216	8.68416	0.00320987	0.0298518	Bacteria	Proteobacteria	Gammaproteobacteria	Oceanospirillales	Oceanospirillaceae	Oleispira	NA	NA
808031	40.3586	5.83677	1.77929	8.62825	0.0033099	0.0303485	Bacteria	Proteobacteria	Gammaproteobacteria	Alteromonadales	Pseudoalteromonadaceae	Pseudoalteromonas	NA	NA
New.ReferenceOTU3202	15.9491	3.36372	1.08835	8.58799	0.00338387	0.0305959	NA	NA	NA	NA	NA	NA	NA	Unassigned
96416	4.32139	5.59648	1.89162	8.47027	0.00360998	0.0321931	Bacteria	Proteobacteria	Gammaproteobacteria	Alteromonadales	Colwelliaceae	NA	NA	NA
3664781	29.4152	6.19782	1.83111	8.37113	0.00381228	0.0330906	Bacteria	Proteobacteria	Gammaproteobacteria	Oceanospirillales	Oceanospirillaceae	Marinomonas	NA	NA
New.ReferenceOTU4597	31.1825	5.76362	1.7883	8.39389	0.00376483	0.0330906	Bacteria	Proteobacteria	Gammaproteobacteria	Alteromonadales	Pseudoalteromonadaceae	Pseudoalteromonas	NA	NA
789831	15.0064	6.26538	2.11896	8.2898	0.00398684	0.0340854	Bacteria	Proteobacteria	Alphaproteobacteria	Rhodobacterales	Rhodobacteraceae	Phaeobacter	NA	NA
666631	2.792	6.42612	2.23957	8.26952	0.00403161	0.0340854	Bacteria	Bacteroidetes	Flavobacteriia	Flavobacteriales	Flavobacteriaceae	NA	NA	NA
789777	152.734	5.68434	1.80244	8.2248	0.00413217	0.0344877	Bacteria	Proteobacteria	Gammaproteobacteria	Alteromonadales	Pseudoalteromonadaceae	Pseudoalteromonas	NA	NA
New.ReferenceOTU3538	19.0609	5.34768	1.72309	8.14882	0.00430891	0.0355076	Bacteria	Bacteroidetes	Flavobacteriia	Flavobacteriales	Flavobacteriaceae	Tenacibaculum	NA	NA
New.ReferenceOTU4539	40.269	4.77843	1.55346	8.05333	0.004542	0.0369605	Bacteria	Proteobacteria	Gammaproteobacteria	NA	NA	NA	NA	NA
New.CleanUp.ReferenceOTU3109349	3.32192	5.53716	2.0929	7.89303	0.00496258	0.0398844	Bacteria	Bacteroidetes	Flavobacteriia	Flavobacteriales	Flavobacteriaceae	Polaribacter	NA	NA
New.CleanUp.ReferenceOTU4035552	8.5314	6.2827	2.33461	7.84367	0.00509988	0.0402955	Bacteria	Proteobacteria	Gammaproteobacteria	Oceanospirillales	Oceanospirillaceae	Marinomonas	NA	NA
907828	16.4943	4.21795	1.39498	7.83038	0.00513752	0.0402955	Bacteria	Bacteroidetes	Flavobacteriia	Flavobacteriales	Flavobacteriaceae	Polaribacter	irgensii	NA
New.ReferenceOTU4659	12.9645	5.31742	1.72268	7.68702	0.00556195	0.0431051	Bacteria	GN02	BD1-5	NA	NA	NA	NA	NA
843283	8.20913	5.97533	1.91464	7.63273	0.00573184	0.0438991	Bacteria	Bacteroidetes	Flavobacteriia	Flavobacteriales	Flavobacteriaceae	NA	NA	NA
New.ReferenceOTU2385	5.70715	6.02723	2.15877	7.59487	0.00585347	0.0443094	Bacteria	Bacteroidetes	Flavobacteriia	Flavobacteriales	Flavobacteriaceae	Tenacibaculum	NA	NA
715447	11.3312	9.09702	2.87758	7.50583	0.00614995	0.0460186	Bacteria	Proteobacteria	Gammaproteobacteria	Oceanospirillales	Oceanospirillaceae	NA	NA	NA
4451638	3.40041	4.94333	1.73447	7.48083	0.00623594	0.0461318	Bacteria	Bacteroidetes	Flavobacteriia	Flavobacteriales	Flavobacteriaceae	Polaribacter	NA	NA
New.ReferenceOTU2400	2.2396	-2.40581	0.988147	7.41206	0.00647882	0.04739	Bacteria	Spirochaetes	Spirochaetes	Spirochaetales	Spirochaetaceae	NA	NA	NA
New.ReferenceOTU6313	175.536	4.27971	1.46452	7.31368	0.00684315	0.0494988	Bacteria	Proteobacteria	Gammaproteobacteria	Alteromonadales	Colwelliaceae	NA	NA	NA
New.CleanUp.ReferenceOTU634893	1.81583	5.56407	2.49285	7.18447	0.00735373	0.0526075	Bacteria	Bacteroidetes	Flavobacteriia	Flavobacteriales	Flavobacteriaceae	Tenacibaculum	NA	NA
617834	3.69928	5.21008	1.95446	7.12182	0.00761515	0.0538855	Bacteria	Bacteroidetes	Flavobacteriia	Flavobacteriales	Flavobacteriaceae	NA	NA	NA
New.ReferenceOTU4612	9.12584	5.19657	1.95986	7.09865	0.00771421	0.0539995	Bacteria	Proteobacteria	Gammaproteobacteria	Oceanospirillales	Oceanospirillaceae	Oceanospirillum	NA	NA
140829	12.5732	4.44083	1.50793	7.05317	0.00791249	0.0541295	Bacteria	Proteobacteria	Gammaproteobacteria	Alteromonadales	Pseudoalteromonadaceae	Pseudoalteromonas	NA	NA
New.ReferenceOTU6342	4.72278	4.79395	1.84007	7.04523	0.00794767	0.0541295	Bacteria	Proteobacteria	Gammaproteobacteria	Alteromonadales	NA	NA	NA	NA
4352353	14.0692	5.35132	1.83607	7.03746	0.00798222	0.0541295	Bacteria	Bacteroidetes	Flavobacteriia	Flavobacteriales	Flavobacteriaceae	Polaribacter	NA	NA
239572	18.6672	5.41836	1.78692	6.98819	0.00820494	0.0550662	Bacteria	Proteobacteria	Gammaproteobacteria	Alteromonadales	Pseudoalteromonadaceae	Pseudoalteromonas	NA	NA
569286	5.73176	5.94426	2.54884	6.94424	0.00840895	0.0558594	Bacteria	Proteobacteria	Alphaproteobacteria	Rhodobacterales	Rhodobacteraceae	Sulfitobacter	NA	NA
92710	47.6821	4.86952	1.69438	6.81223	0.00905356	0.059534	Bacteria	Bacteroidetes	Flavobacteriia	Flavobacteriales	Flavobacteriaceae	Tenacibaculum	NA	NA
899488	4.51359	8.50337	2.38542	6.77763	0.00923076	0.0595472	Bacteria	Proteobacteria	Gammaproteobacteria	Alteromonadales	Alteromonadaceae	Alteromonas	NA	NA
1120180	4.42263	4.74622	1.98006	6.77613	0.00923851	0.0595472	Bacteria	Bacteroidetes	Flavobacteriia	Flavobacteriales	Flavobacteriaceae	Polaribacter	NA	NA
1106902	154.594	4.77811	1.71335	6.74134	0.00942036	0.0601241	Bacteria	Bacteroidetes	Flavobacteriia	Flavobacteriales	Flavobacteriaceae	NA	NA	NA
572670	10.5665	4.09282	1.52242	6.63452	0.0100021	0.0632171	Bacteria	Proteobacteria	Alphaproteobacteria	Rhodobacterales	Rhodobacteraceae	NA	NA	NA
799433	41.2728	4.6736	1.68147	6.55528	0.0104573	0.0653056	Bacteria	Proteobacteria	Gammaproteobacteria	Vibrionales	Vibrionaceae	NA	NA	NA
562023	10.9762	7.37103	2.28899	6.54243	0.0105332	0.0653056	Bacteria	Proteobacteria	Gammaproteobacteria	Alteromonadales	Pseudoalteromonadaceae	Pseudoalteromonas	NA	NA
727186	3.13162	6.60281	3.00711	6.5063	0.0107493	0.0653187	Bacteria	Proteobacteria	Alphaproteobacteria	Rhodobacterales	Rhodobacteraceae	Phaeobacter	NA	NA
785501	8.86203	7.70299	2.79954	6.47559	0.0109366	0.0653187	Bacteria	Proteobacteria	Alphaproteobacteria	Rhodobacterales	Rhodobacteraceae	NA	NA	NA
4445602	4.39756	5.65592	2.03251	6.49015	0.0108474	0.0653187	Bacteria	Bacteroidetes	Flavobacteriia	Flavobacteriales	Flavobacteriaceae	NA	NA	NA
3426105	6.42015	6.16092	2.06239	6.50906	0.0107326	0.0653187	Bacteria	Bacteroidetes	Flavobacteriia	Flavobacteriales	Flavobacteriaceae	Mesonia	NA	NA
New.ReferenceOTU3526	21.6434	4.7597	1.79071	6.43753	0.0111734	0.0653991	Bacteria	Proteobacteria	Gammaproteobacteria	Oceanospirillales	Oceanospirillaceae	Marinomonas	NA	NA
4333177	5.10163	4.38231	1.64385	6.42516	0.0112515	0.0653991	Bacteria	Bacteroidetes	Flavobacteriia	Flavobacteriales	Flavobacteriaceae	NA	NA	NA
New.CleanUp.ReferenceOTU6019797	5.57638	5.08329	2.04235	6.4565	0.0110547	0.0653991	Bacteria	Bacteroidetes	Flavobacteriia	Flavobacteriales	Flavobacteriaceae	Tenacibaculum	NA	NA
New.ReferenceOTU3793	21.775	5.13294	1.72511	6.35332	0.0117162	0.0659179	Bacteria	Proteobacteria	Gammaproteobacteria	Vibrionales	Vibrionaceae	NA	NA	NA
140912	8.76447	4.77813	1.71841	6.34285	0.0117855	0.0659179	Bacteria	Proteobacteria	Gammaproteobacteria	Alteromonadales	Pseudoalteromonadaceae	Pseudoalteromonas	NA	NA
1106017	10.1757	6.04675	2.12377	6.39391	0.0114512	0.0659179	Bacteria	Bacteroidetes	Flavobacteriia	Flavobacteriales	Flavobacteriaceae	Kordia	NA	NA
809486	25.2701	4.45317	1.68672	6.35198	0.011725	0.0659179	Bacteria	Bacteroidetes	Flavobacteriia	Flavobacteriales	Flavobacteriaceae	Polaribacter	NA	NA
580835	59.9833	2.98976	1.14599	6.33362	0.011847	0.0659179	Bacteria	Bacteroidetes	Flavobacteriia	Flavobacteriales	Flavobacteriaceae	Tenacibaculum	NA	NA
New.CleanUp.ReferenceOTU2861451	7.73753	4.8538	1.89024	6.19231	0.0128306	0.070786	NA	NA	NA	NA	NA	NA	NA	Unassigned
141082	7.56672	5.26067	1.78916	6.15195	0.0131267	0.0718109	Bacteria	Proteobacteria	Gammaproteobacteria	Alteromonadales	Shewanellaceae	Shewanella	NA	NA
New.ReferenceOTU2190	6.28611	4.47722	1.81234	6.10307	0.0134947	0.0726039	Bacteria	Proteobacteria	Gammaproteobacteria	Oceanospirillales	Oceanospirillaceae	Marinomonas	NA	NA
1531634	4.54283	4.851	1.99356	6.11653	0.0133924	0.0726039	Bacteria	Proteobacteria	Alphaproteobacteria	Rhodobacterales	Rhodobacteraceae	NA	NA	NA
700215	7.04817	7.90964	2.99867	6.01456	0.0141883	0.0757097	Bacteria	Proteobacteria	Alphaproteobacteria	Rhodobacterales	Rhodobacteraceae	NA	NA	NA
1765229	10.8337	5.65471	2.00629	5.98649	0.0144159	0.0760366	Bacteria	Bacteroidetes	Flavobacteriia	Flavobacteriales	Flavobacteriaceae	NA	NA	NA
271297	95.1673	3.42107	1.33321	5.97828	0.0144832	0.0760366	Bacteria	Bacteroidetes	Flavobacteriia	Flavobacteriales	Flavobacteriaceae	Tenacibaculum	NA	NA
226794	4.86049	3.95768	1.49608	5.92851	0.0148979	0.0775881	Bacteria	Bacteroidetes	Flavobacteriia	Flavobacteriales	Flavobacteriaceae	NA	NA	NA
New.ReferenceOTU4674	3.87241	6.65125	3.22389	5.84198	0.0156482	0.0785281	Bacteria	Proteobacteria	Gammaproteobacteria	Alteromonadales	Alteromonadaceae	BD2-13	NA	NA
New.ReferenceOTU1401	4.91989	4.13262	2.19105	5.88395	0.0152795	0.0785281	Bacteria	Proteobacteria	Gammaproteobacteria	Alteromonadales	NA	NA	NA	NA
751714	2.88942	4.68561	2.00391	5.85588	0.0155251	0.0785281	Bacteria	Proteobacteria	Gammaproteobacteria	Oceanospirillales	Oceanospirillaceae	Oleispira	NA	NA
244721	18.7877	3.73286	1.43484	5.83824	0.0156815	0.0785281	Bacteria	Proteobacteria	Gammaproteobacteria	Oceanospirillales	Oceanospirillaceae	Oleispira	NA	NA
4387505	3.27102	5.06067	3.04424	5.85467	0.0155357	0.0785281	Bacteria	Bacteroidetes	Flavobacteriia	Flavobacteriales	Flavobacteriaceae	NA	NA	NA
New.CleanUp.ReferenceOTU4187409	3.44265	4.64998	2.76608	5.7283	0.0166936	0.0829583	Bacteria	Proteobacteria	Gammaproteobacteria	Alteromonadales	NA	NA	NA	NA
New.CleanUp.ReferenceOTU537493	1.98973	5.63098	2.47952	5.70814	0.0168865	0.0832809	Bacteria	Proteobacteria	Gammaproteobacteria	Oceanospirillales	Oceanospirillaceae	Marinomonas	NA	NA
112983	4.50715	6.22554	3.02466	5.66289	0.0173275	0.0848136	Bacteria	Proteobacteria	Gammaproteobacteria	Alteromonadales	Moritellaceae	Moritella	NA	NA
253603	2.51853	4.15632	1.65475	5.64412	0.017514	0.0850867	Bacteria	Proteobacteria	Gammaproteobacteria	Oceanospirillales	Alcanivoracaceae	Alcanivorax	NA	NA
530962	1.48086	4.19587	2.00857	5.59993	0.0179612	0.0866128	Bacteria	Proteobacteria	Gammaproteobacteria	Vibrionales	Vibrionaceae	Vibrio	NA	NA
149211	8.24274	6.05872	2.19525	5.58105	0.0181558	0.0869076	Bacteria	Proteobacteria	Gammaproteobacteria	Vibrionales	Vibrionaceae	Vibrio	NA	NA
1113297	13.4011	4.07108	1.6153	5.56272	0.0183469	0.0871814	Bacteria	Proteobacteria	Gammaproteobacteria	Oceanospirillales	Halomonadaceae	NA	NA	NA
575403	23.5662	4.4968	1.79688	5.44429	0.0196324	0.0926135	Bacteria	Proteobacteria	Alphaproteobacteria	Rhodobacterales	Rhodobacteraceae	Sulfitobacter	NA	NA
New.CleanUp.ReferenceOTU4265072	16.7619	2.94783	1.2069	5.42577	0.0198416	0.0929274	NA	NA	NA	NA	NA	NA	NA	Unassigned
New.CleanUp.ReferenceOTU2507032	4.72016	5.01681	2.52033	5.37643	0.0204106	0.0949095	Bacteria	Proteobacteria	Gammaproteobacteria	Oceanospirillales	Oceanospirillaceae	Oleispira	NA	NA
140823	4.85935	4.84175	2.42166	5.2734	0.0216537	0.0992717	Bacteria	Proteobacteria	Gammaproteobacteria	Alteromonadales	Pseudoalteromonadaceae	Pseudoalteromonas	NA	NA
New.ReferenceOTU2199	10.8876	3.38236	1.27996	5.28393	0.0215231	0.0992717	Bacteria	Proteobacteria	Gammaproteobacteria	Alteromonadales	Colwelliaceae	NA	NA	NA
817240	24.0984	3.56323	1.47811	5.24119	0.0220582	0.0997216	Bacteria	Proteobacteria	Gammaproteobacteria	Alteromonadales	Colwelliaceae	NA	NA	NA
New.ReferenceOTU6364	5.80491	7.05189	2.89369	5.25016	0.0219447	0.0997216	Bacteria	Bacteroidetes	Flavobacteriia	Flavobacteriales	NA	NA	NA	NA
834006	6.01268	3.97782	1.66571	5.22864	0.0222179	0.0997506	Bacteria	Bacteroidetes	Flavobacteriia	Flavobacteriales	Flavobacteriaceae	NA	NA	NA

## Sheet: Supplementary table 6
Differentially abundant OTUs between samples taken at different disease stages: Healthy vs. Early Stage
	baseMean	log2FoldChange	lfcSE	stat	pvalue	padj	Kingdom	Phylum	Class	Order	Family	Genus	Species	Rank1
New.ReferenceOTU4557	21.4806	8.57865	1.56044	5.4976	3.84997e-08	1.43604e-05	NA	NA	NA	NA	NA	NA	NA	Unassigned
822775	126.547	-6.1699	1.16243	-5.30777	1.10977e-07	1.43604e-05	Bacteria	Proteobacteria	Gammaproteobacteria	Oceanospirillales	Oceanospirillaceae	Oleibacter	NA	NA
830290	433.871	2.76021	0.52002	5.30789	1.10901e-07	1.43604e-05	Bacteria	Proteobacteria	Gammaproteobacteria	Alteromonadales	Pseudoalteromonadaceae	Pseudoalteromonas	NA	NA
532994	247.895	2.86081	0.532152	5.37593	7.61904e-08	1.43604e-05	Bacteria	Proteobacteria	Gammaproteobacteria	Alteromonadales	Pseudoalteromonadaceae	Pseudoalteromonas	NA	NA
789777	38.8415	3.42734	0.629931	5.44083	5.30336e-08	1.43604e-05	Bacteria	Proteobacteria	Gammaproteobacteria	Alteromonadales	Pseudoalteromonadaceae	Pseudoalteromonas	NA	NA
748706	1674.76	-2.97298	0.567909	-5.23496	1.65016e-07	1.77942e-05	Bacteria	Bacteroidetes	Flavobacteriia	Flavobacteriales	Flavobacteriaceae	Tenacibaculum	NA	NA
New.ReferenceOTU6124	105.112	-3.51545	0.686273	-5.12252	3.01482e-07	2.78656e-05	Bacteria	Bacteroidetes	Flavobacteriia	Flavobacteriales	Flavobacteriaceae	NA	NA	NA
New.ReferenceOTU3915	41.0161	-4.55753	0.931531	-4.89252	9.9552e-07	8.05127e-05	Bacteria	Proteobacteria	Gammaproteobacteria	Alteromonadales	Alteromonadaceae	NA	NA	NA
New.ReferenceOTU3763	74.8076	-3.38058	0.702481	-4.81235	1.49167e-06	0.000107235	Bacteria	Proteobacteria	Alphaproteobacteria	Rhodobacterales	Rhodobacteraceae	Phaeobacter	NA	NA
94969	36.0035	-5.9573	1.26183	-4.72115	2.34512e-06	0.000151729	Bacteria	Proteobacteria	Alphaproteobacteria	NA	NA	NA	NA	NA
540617	11.3237	2.81854	0.604639	4.66153	3.13866e-06	0.00018461	Bacteria	Proteobacteria	Gammaproteobacteria	Alteromonadales	Pseudoalteromonadaceae	Pseudoalteromonas	NA	NA
79936	25.1847	-3.00021	0.649204	-4.62138	3.81204e-06	0.00018895	Bacteria	Proteobacteria	Gammaproteobacteria	Alteromonadales	Colwelliaceae	NA	NA	NA
New.ReferenceOTU398	272.155	-3.24589	0.704237	-4.60909	4.04436e-06	0.00018895	Bacteria	Bacteroidetes	Flavobacteriia	Flavobacteriales	Flavobacteriaceae	NA	NA	NA
81397	243.083	-3.72232	0.808001	-4.60683	4.08857e-06	0.00018895	Bacteria	Bacteroidetes	Flavobacteriia	Flavobacteriales	Flavobacteriaceae	Polaribacter	irgensii	NA
New.ReferenceOTU256	113.525	-3.04583	0.682809	-4.46074	8.16784e-06	0.000340668	Bacteria	Proteobacteria	Alphaproteobacteria	Rhodobacterales	Rhodobacteraceae	Phaeobacter	NA	NA
575317	204.306	-3.09389	0.694616	-4.4541	8.42457e-06	0.000340668	Bacteria	Proteobacteria	Alphaproteobacteria	Rhodobacterales	Rhodobacteraceae	Phaeobacter	NA	NA
317388	122.477	-2.82319	0.649065	-4.34963	1.3637e-05	0.000519007	Bacteria	Bacteroidetes	Flavobacteriia	Flavobacteriales	Flavobacteriaceae	NA	NA	NA
541771	117.473	-2.7814	0.651341	-4.27027	1.95235e-05	0.000701762	Bacteria	Proteobacteria	Alphaproteobacteria	Rhodobacterales	Rhodobacteraceae	Phaeobacter	NA	NA
113013	49.6375	2.23707	0.525569	4.25646	2.07686e-05	0.000707225	Bacteria	Bacteroidetes	Flavobacteriia	Flavobacteriales	Flavobacteriaceae	Mesonia	NA	NA
1136524	226.028	-2.86254	0.674572	-4.24349	2.20066e-05	0.000711914	Bacteria	Bacteroidetes	Flavobacteriia	Flavobacteriales	Flavobacteriaceae	NA	NA	NA
1147729	108.996	-4.98553	1.18296	-4.21446	2.50378e-05	0.00076531	Bacteria	Proteobacteria	Alphaproteobacteria	NA	NA	NA	NA	NA
New.CleanUp.ReferenceOTU4842572	18.2386	-3.3276	0.791267	-4.2054	2.60617e-05	0.00076531	Bacteria	Bacteroidetes	Flavobacteriia	Flavobacteriales	NA	NA	NA	NA
New.ReferenceOTU4597	10.2697	2.50059	0.595992	4.19568	2.72058e-05	0.00076531	Bacteria	Proteobacteria	Gammaproteobacteria	Alteromonadales	Pseudoalteromonadaceae	Pseudoalteromonas	NA	NA
226794	7.51641	-2.58578	0.620508	-4.1672	3.0837e-05	0.000831315	Bacteria	Bacteroidetes	Flavobacteriia	Flavobacteriales	Flavobacteriaceae	NA	NA	NA
New.ReferenceOTU3403	20.3705	-2.62431	0.642133	-4.08686	4.37247e-05	0.0011316	Bacteria	Proteobacteria	Gammaproteobacteria	Alteromonadales	Colwelliaceae	NA	NA	NA
279006	290.321	-2.24578	0.554517	-4.04998	5.12227e-05	0.00122745	Bacteria	Bacteroidetes	Flavobacteriia	Flavobacteriales	Flavobacteriaceae	NA	NA	NA
234301	12.6439	-4.65357	1.14662	-4.05852	4.9385e-05	0.00122745	Bacteria	Proteobacteria	Gammaproteobacteria	Thiotrichales	Piscirickettsiaceae	Methylophaga	NA	NA
New.ReferenceOTU4659	94.5173	-2.97799	0.743106	-4.0075	6.13659e-05	0.00141799	Bacteria	GN02	BD1-5	NA	NA	NA	NA	NA
808031	11.6085	2.49529	0.627679	3.97542	7.02563e-05	0.00156744	Bacteria	Proteobacteria	Gammaproteobacteria	Alteromonadales	Pseudoalteromonadaceae	Pseudoalteromonas	NA	NA
593209	39.9165	2.25133	0.572228	3.93432	8.34339e-05	0.00179939	Bacteria	Bacteroidetes	Flavobacteriia	Flavobacteriales	Flavobacteriaceae	Mesonia	NA	NA
4333177	8.02321	-2.58821	0.659872	-3.92229	8.77123e-05	0.00183064	Bacteria	Bacteroidetes	Flavobacteriia	Flavobacteriales	Flavobacteriaceae	NA	NA	NA
565301	6.74269	4.08058	1.07675	3.78972	0.00015082	0.00304939	Bacteria	Proteobacteria	Gammaproteobacteria	Alteromonadales	Alteromonadaceae	Marinobacter	NA	NA
New.ReferenceOTU1695	213.691	-2.05665	0.54684	-3.76096	0.00016926	0.00331852	Bacteria	Proteobacteria	Gammaproteobacteria	Oceanospirillales	Oceanospirillaceae	Amphritea	NA	NA
4323205	256.308	-2.7066	0.722096	-3.74825	0.000178071	0.00338858	Bacteria	Bacteroidetes	Flavobacteriia	Flavobacteriales	NA	NA	NA	NA
260198	200.283	-1.8357	0.501764	-3.65849	0.000253705	0.00468993	Bacteria	Bacteroidetes	Flavobacteriia	Flavobacteriales	Flavobacteriaceae	NA	NA	NA
1112555	38.1005	-1.94735	0.539298	-3.61089	0.000305148	0.00548418	Bacteria	Bacteroidetes	Flavobacteriia	Flavobacteriales	Flavobacteriaceae	NA	NA	NA
New.ReferenceOTU4247	25.4852	-2.20824	0.619946	-3.56199	0.000368055	0.00643599	Bacteria	Bacteroidetes	Flavobacteriia	Flavobacteriales	Flavobacteriaceae	Polaribacter	NA	NA
New.ReferenceOTU4539	15.4945	2.35448	0.672834	3.49935	0.000466397	0.00794103	Bacteria	Proteobacteria	Gammaproteobacteria	NA	NA	NA	NA	NA
591923	12.9666	2.42674	0.696484	3.48428	0.000493469	0.00818653	Bacteria	Proteobacteria	Gammaproteobacteria	Alteromonadales	Pseudoalteromonadaceae	Pseudoalteromonas	NA	NA
New.ReferenceOTU2382	67.4805	-2.39486	0.693226	-3.45466	0.000550982	0.00891213	Bacteria	Bacteroidetes	Flavobacteriia	Flavobacteriales	Flavobacteriaceae	Flavobacterium	NA	NA
140912	5.58832	2.38291	0.696866	3.41947	0.000627431	0.00990116	Bacteria	Proteobacteria	Gammaproteobacteria	Alteromonadales	Pseudoalteromonadaceae	Pseudoalteromonas	NA	NA
239572	10.534	2.40425	0.714414	3.36534	0.000764492	0.0117768	Bacteria	Proteobacteria	Gammaproteobacteria	Alteromonadales	Pseudoalteromonadaceae	Pseudoalteromonas	NA	NA
New.ReferenceOTU5226	49.5631	2.46244	0.733959	3.35501	0.000793612	0.011827	NA	NA	NA	NA	NA	NA	NA	Unassigned
3664781	68.0022	-2.02461	0.605249	-3.34508	0.000822591	0.011827	Bacteria	Proteobacteria	Gammaproteobacteria	Oceanospirillales	Oceanospirillaceae	Marinomonas	NA	NA
115234	16.054	-3.78721	1.13035	-3.35049	0.00080668	0.011827	Bacteria	Proteobacteria	Gammaproteobacteria	Oceanospirillales	Oceanospirillaceae	NA	NA	NA
New.CleanUp.ReferenceOTU4369606	5.07256	-2.21186	0.667995	-3.31119	0.000928987	0.0130349	Bacteria	Bacteroidetes	Flavobacteriia	Flavobacteriales	Flavobacteriaceae	NA	NA	NA
575667	14.143	2.06995	0.626149	3.30585	0.000946896	0.0130349	Bacteria	Proteobacteria	Gammaproteobacteria	Alteromonadales	Pseudoalteromonadaceae	Pseudoalteromonas	NA	NA
New.CleanUp.ReferenceOTU1516100	3.94454	-2.57722	0.791109	-3.25773	0.00112308	0.0151382	Bacteria	Bacteroidetes	Flavobacteriia	Flavobacteriales	Flavobacteriaceae	NA	NA	NA
141560	379.686	-1.56394	0.484022	-3.23113	0.00123303	0.016281	Bacteria	Bacteroidetes	Flavobacteriia	Flavobacteriales	Flavobacteriaceae	Tenacibaculum	NA	NA
312446	18.2561	1.61585	0.502831	3.2135	0.00131127	0.0169678	Bacteria	Bacteroidetes	Flavobacteriia	Flavobacteriales	Flavobacteriaceae	Winogradskyella	thalassocola	NA
New.ReferenceOTU3314	15.0677	-2.78683	0.869397	-3.20547	0.0013484	0.0171062	Bacteria	Bacteroidetes	Flavobacteriia	Flavobacteriales	Flavobacteriaceae	NA	NA	NA
New.ReferenceOTU4162	4.88395	0.700496	0.219989	3.18423	0.00145138	0.0180585	Bacteria	Spirochaetes	Spirochaetes	Spirochaetales	Spirochaetaceae	NA	NA	NA
205076	2.42899	2.94548	0.927522	3.17564	0.00149505	0.0182509	Bacteria	Proteobacteria	Gammaproteobacteria	Alteromonadales	Alteromonadaceae	Glaciecola	NA	NA
New.ReferenceOTU5034	22.2504	-2.44546	0.772288	-3.16651	0.0015428	0.0184113	Bacteria	Proteobacteria	Gammaproteobacteria	Alteromonadales	Colwelliaceae	Thalassomonas	NA	NA
1113297	3.99272	2.42605	0.76717	3.16233	0.00156511	0.0184113	Bacteria	Proteobacteria	Gammaproteobacteria	Oceanospirillales	Halomonadaceae	NA	NA	NA
233487	10.3739	2.30731	0.731763	3.15309	0.00161553	0.0186651	Bacteria	Proteobacteria	Gammaproteobacteria	Alteromonadales	Pseudoalteromonadaceae	Pseudoalteromonas	NA	NA
292328	54.077	-2.15703	0.694146	-3.10746	0.00188701	0.0212812	Bacteria	Bacteroidetes	Flavobacteriia	Flavobacteriales	Flavobacteriaceae	NA	NA	NA
572670	80.6093	-2.0561	0.662353	-3.10423	0.00190775	0.0212812	Bacteria	Proteobacteria	Alphaproteobacteria	Rhodobacterales	Rhodobacteraceae	NA	NA	NA
716855	16.4858	-2.47651	0.803818	-3.08093	0.00206357	0.0226293	Bacteria	Proteobacteria	Alphaproteobacteria	Rhodobacterales	Rhodobacteraceae	Phaeobacter	NA	NA
New.ReferenceOTU4862	4.99273	1.1846	0.385418	3.07355	0.00211525	0.0228095	Bacteria	Spirochaetes	Spirochaetes	Spirochaetales	Spirochaetaceae	NA	NA	NA
713994	17.8929	-4.12991	1.35596	-3.04575	0.00232103	0.0244325	Bacteria	Bacteroidetes	Flavobacteriia	Flavobacteriales	Cryomorphaceae	Fluviicola	NA	NA
834006	16.1628	-1.83322	0.604404	-3.0331	0.00242055	0.0244325	Bacteria	Bacteroidetes	Flavobacteriia	Flavobacteriales	Flavobacteriaceae	NA	NA	NA
New.ReferenceOTU2385	4.53942	-1.97911	0.653413	-3.02889	0.00245458	0.0244325	Bacteria	Bacteroidetes	Flavobacteriia	Flavobacteriales	Flavobacteriaceae	Tenacibaculum	NA	NA
New.CleanUp.ReferenceOTU2861451	3.33295	2.40532	0.793569	3.03101	0.00243737	0.0244325	NA	NA	NA	NA	NA	NA	NA	Unassigned
New.ReferenceOTU3217	52.2235	1.43016	0.470983	3.03654	0.00239307	0.0244325	NA	NA	NA	NA	NA	NA	NA	Unassigned
245177	19.1285	-2.09829	0.695955	-3.01498	0.00257	0.0248177	Bacteria	Bacteroidetes	Flavobacteriia	Flavobacteriales	Flavobacteriaceae	Olleya	NA	NA
New.ReferenceOTU1414	191.573	1.6864	0.55853	3.01935	0.00253316	0.0248177	NA	NA	NA	NA	NA	NA	NA	Unassigned
809775	141.152	-1.56652	0.524942	-2.98418	0.00284338	0.0270539	Bacteria	Proteobacteria	Gammaproteobacteria	Alteromonadales	Colwelliaceae	NA	NA	NA
New.ReferenceOTU1248	13.2708	-1.94095	0.65146	-2.97939	0.00288827	0.0270828	Bacteria	Bacteroidetes	Flavobacteriia	Flavobacteriales	Flavobacteriaceae	NA	NA	NA
707147	1.99018	2.26618	0.762672	2.97137	0.00296477	0.0274029	Bacteria	Proteobacteria	Gammaproteobacteria	Alteromonadales	Pseudoalteromonadaceae	Pseudoalteromonas	NA	NA
New.ReferenceOTU4031	414.123	-1.66101	0.562274	-2.9541	0.00313583	0.0285758	Bacteria	Proteobacteria	Gammaproteobacteria	Oceanospirillales	Oceanospirillaceae	Marinomonas	NA	NA
1145241	341.121	-1.57735	0.535971	-2.94297	0.0032508	0.0292121	Bacteria	Proteobacteria	Gammaproteobacteria	Oceanospirillales	Oceanospirillaceae	Marinomonas	NA	NA
New.ReferenceOTU2419	108.111	-1.65765	0.565663	-2.93046	0.00338458	0.0299975	Bacteria	Proteobacteria	Gammaproteobacteria	Oceanospirillales	Oceanospirillaceae	NA	NA	NA
239345	342.919	-1.36458	0.471325	-2.89519	0.00378923	0.0331302	Bacteria	Proteobacteria	Gammaproteobacteria	Oceanospirillales	Oceanospirillaceae	Oleispira	NA	NA
1107426	3.69521	-1.71718	0.594976	-2.88613	0.0039001	0.0336449	Bacteria	Bacteroidetes	Flavobacteriia	Flavobacteriales	Flavobacteriaceae	NA	NA	NA
1765229	3.87857	2.02004	0.705704	2.86245	0.00420375	0.0339978	Bacteria	Bacteroidetes	Flavobacteriia	Flavobacteriales	Flavobacteriaceae	NA	NA	NA
564130	16.8315	-1.83758	0.641077	-2.8664	0.00415167	0.0339978	Bacteria	Bacteroidetes	Flavobacteriia	Flavobacteriales	Flavobacteriaceae	Polaribacter	NA	NA
562023	2.99802	2.42853	0.847964	2.86396	0.00418384	0.0339978	Bacteria	Proteobacteria	Gammaproteobacteria	Alteromonadales	Pseudoalteromonadaceae	Pseudoalteromonas	NA	NA
140981	1.78721	2.35363	0.818378	2.87597	0.00402782	0.0339978	Bacteria	Proteobacteria	Gammaproteobacteria	Alteromonadales	Pseudoalteromonadaceae	Pseudoalteromonas	NA	NA
2727335	37.6593	-2.26367	0.789184	-2.86836	0.00412603	0.0339978	Bacteria	Proteobacteria	Gammaproteobacteria	Vibrionales	Vibrionaceae	Vibrio	NA	NA
328931	9.18171	2.26878	0.810816	2.79814	0.00513976	0.0410547	Bacteria	Proteobacteria	Alphaproteobacteria	Rhodobacterales	Rhodobacteraceae	Ruegeria	NA	NA
9283	214.433	-2.25375	0.815258	-2.76446	0.00570171	0.0449879	Bacteria	Proteobacteria	Gammaproteobacteria	Vibrionales	Vibrionaceae	Vibrio	NA	NA
799852	192.897	-1.51348	0.550463	-2.74946	0.00596935	0.0465321	Bacteria	Bacteroidetes	Flavobacteriia	Flavobacteriales	Flavobacteriaceae	NA	NA	NA
1120180	5.24438	-1.76281	0.645094	-2.73264	0.00628295	0.0482632	Bacteria	Bacteroidetes	Flavobacteriia	Flavobacteriales	Flavobacteriaceae	Polaribacter	NA	NA
New.CleanUp.ReferenceOTU4087019	6.072	1.97277	0.722725	2.72963	0.0063406	0.0482632	Bacteria	Proteobacteria	Gammaproteobacteria	Alteromonadales	Pseudoalteromonadaceae	Pseudoalteromonas	NA	NA
560509	33.0659	-1.64158	0.604453	-2.71581	0.0066114	0.0497392	Bacteria	Proteobacteria	Gammaproteobacteria	Alteromonadales	Colwelliaceae	NA	NA	NA
321939	226.423	-1.48697	0.553098	-2.68844	0.00717871	0.0533865	Bacteria	Proteobacteria	Gammaproteobacteria	Oceanospirillales	Oceanospirillaceae	Oleispira	NA	NA
558885	54.9738	-1.89598	0.706787	-2.68254	0.00730655	0.0537197	Bacteria	Proteobacteria	Alphaproteobacteria	Rhodobacterales	Rhodobacteraceae	NA	NA	NA
New.CleanUp.ReferenceOTU6091670	2.66019	-2.01374	0.751816	-2.6785	0.00739522	0.0537608	Bacteria	Proteobacteria	Gammaproteobacteria	Oceanospirillales	Oceanospirillaceae	Oleispira	NA	NA
41476	15.0147	2.00103	0.750514	2.66621	0.00767122	0.0545415	Bacteria	Proteobacteria	Gammaproteobacteria	Oceanospirillales	Alcanivoracaceae	Alcanivorax	NA	NA
95362	35.9794	-1.54345	0.578214	-2.66934	0.00760011	0.0545415	Bacteria	Proteobacteria	Gammaproteobacteria	Alteromonadales	Colwelliaceae	NA	NA	NA
New.ReferenceOTU6156	2.43293	2.61699	0.999469	2.61838	0.00883484	0.0614639	Bacteria	Proteobacteria	Gammaproteobacteria	Alteromonadales	Alteromonadaceae	NA	NA	NA
194872	12.1262	-2.01493	0.768926	-2.62044	0.00878159	0.0614639	Bacteria	Bacteroidetes	Flavobacteriia	Flavobacteriales	Flavobacteriaceae	NA	NA	NA
New.ReferenceOTU3526	31.2416	-1.63141	0.629396	-2.59202	0.00954151	0.065674	Bacteria	Proteobacteria	Gammaproteobacteria	Oceanospirillales	Oceanospirillaceae	Marinomonas	NA	NA
New.ReferenceOTU4268	5.48656	-2.33014	0.908656	-2.56438	0.0103361	0.0697631	Bacteria	GN02	BD1-5	NA	NA	NA	NA	NA
New.ReferenceOTU1432	65.6009	1.53689	0.59944	2.56387	0.0103513	0.0697631	NA	NA	NA	NA	NA	NA	NA	Unassigned
New.ReferenceOTU3419	8.63944	0.477226	0.186455	2.55947	0.0104832	0.069924	Bacteria	Spirochaetes	Spirochaetes	Spirochaetales	Spirochaetaceae	NA	NA	NA
336602	5.5689	-1.60409	0.629473	-2.54831	0.0108246	0.0714646	Bacteria	Bacteroidetes	Flavobacteriia	Flavobacteriales	Flavobacteriaceae	NA	NA	NA
712180	6.99555	-2.01563	0.797114	-2.52865	0.0114501	0.0748043	Bacteria	Bacteroidetes	Flavobacteriia	Flavobacteriales	Flavobacteriaceae	Polaribacter	NA	NA
New.ReferenceOTU1228	5.26505	-1.63422	0.647154	-2.52525	0.0115617	0.0748043	Bacteria	Proteobacteria	Gammaproteobacteria	Oceanospirillales	Oceanospirillaceae	Oleispira	NA	NA
New.ReferenceOTU4901	6.88693	1.6997	0.678534	2.50495	0.0122468	0.0784522	Bacteria	Proteobacteria	Gammaproteobacteria	Alteromonadales	Colwelliaceae	NA	NA	NA
809486	39.2149	-1.33134	0.533161	-2.49706	0.0125228	0.0794336	Bacteria	Bacteroidetes	Flavobacteriia	Flavobacteriales	Flavobacteriaceae	Polaribacter	NA	NA
New.ReferenceOTU3538	49.8277	-1.49757	0.602221	-2.48675	0.0128918	0.0794378	Bacteria	Bacteroidetes	Flavobacteriia	Flavobacteriales	Flavobacteriaceae	Tenacibaculum	NA	NA
New.CleanUp.ReferenceOTU2401897	17.6742	3.49075	1.40276	2.48849	0.0128285	0.0794378	Bacteria	Proteobacteria	Gammaproteobacteria	Alteromonadales	Moritellaceae	Moritella	NA	NA
New.ReferenceOTU5558	7.14243	1.01185	0.406019	2.49214	0.0126977	0.0794378	NA	NA	NA	NA	NA	NA	NA	Unassigned
New.CleanUp.ReferenceOTU3040366	3.31049	2.77942	1.13003	2.45959	0.0139097	0.0849016	Bacteria	Proteobacteria	Gammaproteobacteria	Legionellales	Francisellaceae	NA	NA	NA
New.CleanUp.ReferenceOTU4332205	8.14697	-1.55455	0.634883	-2.44856	0.0143427	0.0862997	Bacteria	Bacteroidetes	Flavobacteriia	Flavobacteriales	Flavobacteriaceae	Tenacibaculum	NA	NA
New.ReferenceOTU429	30.8064	2.26267	0.924674	2.44699	0.0144055	0.0862997	Bacteria	Proteobacteria	Gammaproteobacteria	Alteromonadales	Moritellaceae	Moritella	NA	NA
1131479	14.6445	-1.58146	0.647585	-2.44208	0.0146028	0.0866788	Bacteria	Proteobacteria	Gammaproteobacteria	Alteromonadales	Colwelliaceae	NA	NA	NA
102384	2.49084	2.4943	1.02281	2.43868	0.014741	0.0867041	Bacteria	Bacteroidetes	Cytophagia	Cytophagales	Flammeovirgaceae	Roseivirga	NA	NA
New.ReferenceOTU4207	17.6722	-2.04731	0.841585	-2.43268	0.0149876	0.0873603	Bacteria	Bacteroidetes	Flavobacteriia	Flavobacteriales	Flavobacteriaceae	Flavobacterium	NA	NA
818315	11.9145	1.96746	0.810307	2.42804	0.0151807	0.0876956	Bacteria	Proteobacteria	Gammaproteobacteria	Oceanospirillales	Alcanivoracaceae	Alcanivorax	NA	NA
New.ReferenceOTU490	5.09049	0.512389	0.213233	2.40295	0.0162636	0.0931197	Bacteria	Spirochaetes	Spirochaetes	Spirochaetales	Spirochaetaceae	NA	NA	NA
1133769	7.45147	2.71514	1.13157	2.39945	0.0164196	0.0931884	Bacteria	Proteobacteria	Gammaproteobacteria	Alteromonadales	Moritellaceae	Moritella	NA	NA
New.ReferenceOTU5482	5.3619	1.55908	0.654439	2.38231	0.0172044	0.0967933	NA	NA	NA	NA	NA	NA	NA	Unassigned
New.CleanUp.ReferenceOTU6019797	5.70757	-1.68447	0.711052	-2.36899	0.0178369	0.0986365	Bacteria	Bacteroidetes	Flavobacteriia	Flavobacteriales	Flavobacteriaceae	Tenacibaculum	NA	NA
New.CleanUp.ReferenceOTU4396117	6.85699	1.28164	0.540991	2.36906	0.0178333	0.0986365	NA	NA	NA	NA	NA	NA	NA	Unassigned
New.CleanUp.ReferenceOTU2400190	4.18786	-1.99811	0.845977	-2.3619	0.0181816	0.0995832	Bacteria	Bacteroidetes	Flavobacteriia	Flavobacteriales	Flavobacteriaceae	Olleya	NA	NA
New.ReferenceOTU251	9404.69	0.710593	0.301205	2.35917	0.0183159	0.0995832	NA	NA	NA	NA	NA	NA	NA	Unassigned

## Sheet: Supplementary table 7
Differentially abundant OTUs between samples taken at different disease stages: Healthy vs. Late Stage
	baseMean	log2FoldChange	lfcSE	stat	pvalue	padj	Kingdom	Phylum	Class	Order	Family	Genus	Species	Rank1
748706	1674.76	-6.30684	0.661487	-9.53433	1.50863e-21	1.06962e-18	Bacteria	Bacteroidetes	Flavobacteriia	Flavobacteriales	Flavobacteriaceae	Tenacibaculum	NA	NA
New.ReferenceOTU4557	21.4806	16.5497	1.82809	9.05298	1.39123e-19	4.9319e-17	NA	NA	NA	NA	NA	NA	NA	Unassigned
81397	243.083	-7.73252	0.934905	-8.27091	1.32936e-16	3.14171e-14	Bacteria	Bacteroidetes	Flavobacteriia	Flavobacteriales	Flavobacteriaceae	Polaribacter	irgensii	NA
New.ReferenceOTU6124	105.112	-6.20706	0.796151	-7.79633	6.37341e-15	1.12969e-12	Bacteria	Bacteroidetes	Flavobacteriia	Flavobacteriales	Flavobacteriaceae	NA	NA	NA
New.ReferenceOTU3915	41.0161	-8.31954	1.07387	-7.74728	9.38813e-15	1.33124e-12	Bacteria	Proteobacteria	Gammaproteobacteria	Alteromonadales	Alteromonadaceae	NA	NA	NA
575317	204.306	-6.00781	0.803824	-7.47404	7.77705e-14	9.18988e-12	Bacteria	Proteobacteria	Alphaproteobacteria	Rhodobacterales	Rhodobacteraceae	Phaeobacter	NA	NA
New.ReferenceOTU1695	213.691	-4.73649	0.635589	-7.45213	9.18475e-14	9.30284e-12	Bacteria	Proteobacteria	Gammaproteobacteria	Oceanospirillales	Oceanospirillaceae	Amphritea	NA	NA
317388	122.477	-5.5961	0.759344	-7.36965	1.71078e-13	1.51618e-11	Bacteria	Bacteroidetes	Flavobacteriia	Flavobacteriales	Flavobacteriaceae	NA	NA	NA
1145241	341.121	-4.54275	0.624101	-7.27887	3.36622e-13	2.65183e-11	Bacteria	Proteobacteria	Gammaproteobacteria	Oceanospirillales	Oceanospirillaceae	Marinomonas	NA	NA
New.ReferenceOTU4659	94.5173	-6.17206	0.860941	-7.16897	7.5566e-13	5.35763e-11	Bacteria	GN02	BD1-5	NA	NA	NA	NA	NA
1136524	226.028	-5.44638	0.782234	-6.96259	3.34066e-12	2.15321e-10	Bacteria	Bacteroidetes	Flavobacteriia	Flavobacteriales	Flavobacteriaceae	NA	NA	NA
541771	117.473	-5.18357	0.74845	-6.92574	4.33709e-12	2.5625e-10	Bacteria	Proteobacteria	Alphaproteobacteria	Rhodobacterales	Rhodobacteraceae	Phaeobacter	NA	NA
New.ReferenceOTU4031	414.123	-4.4986	0.654617	-6.87212	6.32544e-12	3.4498e-10	Bacteria	Proteobacteria	Gammaproteobacteria	Oceanospirillales	Oceanospirillaceae	Marinomonas	NA	NA
572670	80.6093	-5.18229	0.758822	-6.82938	8.52796e-12	4.10088e-10	Bacteria	Proteobacteria	Alphaproteobacteria	Rhodobacterales	Rhodobacteraceae	NA	NA	NA
New.ReferenceOTU3763	74.8076	-5.49225	0.804499	-6.82691	8.67604e-12	4.10088e-10	Bacteria	Proteobacteria	Alphaproteobacteria	Rhodobacterales	Rhodobacteraceae	Phaeobacter	NA	NA
New.ReferenceOTU325	577.882	4.73745	0.701221	6.756	1.41855e-11	6.28597e-10	NA	NA	NA	NA	NA	NA	NA	Unassigned
New.ReferenceOTU1414	191.573	4.57486	0.684649	6.68206	2.3561e-11	9.82633e-10	NA	NA	NA	NA	NA	NA	NA	Unassigned
3664781	68.0022	-4.6413	0.70317	-6.60054	4.0967e-11	1.61365e-09	Bacteria	Proteobacteria	Gammaproteobacteria	Oceanospirillales	Oceanospirillaceae	Marinomonas	NA	NA
789777	38.8415	4.91211	0.768386	6.39277	1.62911e-10	6.07915e-09	Bacteria	Proteobacteria	Gammaproteobacteria	Alteromonadales	Pseudoalteromonadaceae	Pseudoalteromonas	NA	NA
New.ReferenceOTU3217	52.2235	3.62971	0.570189	6.3658	1.94269e-10	6.88682e-09	NA	NA	NA	NA	NA	NA	NA	Unassigned
New.ReferenceOTU256	113.525	-4.95366	0.783829	-6.31983	2.61853e-10	8.84065e-09	Bacteria	Proteobacteria	Alphaproteobacteria	Rhodobacterales	Rhodobacteraceae	Phaeobacter	NA	NA
94969	36.0035	-8.93026	1.44362	-6.18601	6.17053e-10	1.96457e-08	Bacteria	Proteobacteria	Alphaproteobacteria	NA	NA	NA	NA	NA
New.ReferenceOTU5226	49.5631	5.44835	0.881479	6.18092	6.37309e-10	1.96457e-08	NA	NA	NA	NA	NA	NA	NA	Unassigned
558885	54.9738	-4.97782	0.80695	-6.16869	6.88573e-10	2.03416e-08	Bacteria	Proteobacteria	Alphaproteobacteria	Rhodobacterales	Rhodobacteraceae	NA	NA	NA
New.ReferenceOTU3403	20.3705	-4.56943	0.746391	-6.12204	9.23875e-10	2.57274e-08	Bacteria	Proteobacteria	Gammaproteobacteria	Alteromonadales	Colwelliaceae	NA	NA	NA
279006	290.321	-3.95142	0.645795	-6.11869	9.43458e-10	2.57274e-08	Bacteria	Bacteroidetes	Flavobacteriia	Flavobacteriales	Flavobacteriaceae	NA	NA	NA
New.ReferenceOTU1432	65.6009	4.45918	0.739366	6.03109	1.6286e-09	4.27658e-08	NA	NA	NA	NA	NA	NA	NA	Unassigned
New.ReferenceOTU3526	31.2416	-4.38266	0.73279	-5.98079	2.2206e-09	5.62287e-08	Bacteria	Proteobacteria	Gammaproteobacteria	Oceanospirillales	Oceanospirillaceae	Marinomonas	NA	NA
New.ReferenceOTU2382	67.4805	-4.78325	0.801671	-5.9666	2.42241e-09	5.92238e-08	Bacteria	Bacteroidetes	Flavobacteriia	Flavobacteriales	Flavobacteriaceae	Flavobacterium	NA	NA
New.CleanUp.ReferenceOTU5924843	26.4592	-4.30363	0.731512	-5.8832	4.02404e-09	9.51014e-08	Bacteria	Proteobacteria	Gammaproteobacteria	Alteromonadales	NA	NA	NA	NA
New.ReferenceOTU398	272.155	-4.80665	0.817912	-5.87674	4.18435e-09	9.57002e-08	Bacteria	Bacteroidetes	Flavobacteriia	Flavobacteriales	Flavobacteriaceae	NA	NA	NA
292328	54.077	-4.68446	0.798418	-5.86718	4.43272e-09	9.82126e-08	Bacteria	Bacteroidetes	Flavobacteriia	Flavobacteriales	Flavobacteriaceae	NA	NA	NA
New.ReferenceOTU907	54.4492	-4.38006	0.760691	-5.758	8.5117e-09	1.77494e-07	Bacteria	Proteobacteria	Gammaproteobacteria	Alteromonadales	NA	NA	NA	NA
9283	214.433	-5.46538	0.948495	-5.76216	8.30447e-09	1.77494e-07	Bacteria	Proteobacteria	Gammaproteobacteria	Vibrionales	Vibrionaceae	Vibrio	NA	NA
New.ReferenceOTU2419	108.111	-3.74815	0.659294	-5.68509	1.30741e-08	2.64844e-07	Bacteria	Proteobacteria	Gammaproteobacteria	Oceanospirillales	Oceanospirillaceae	NA	NA	NA
809775	141.152	-3.43527	0.611714	-5.61581	1.9564e-08	3.85303e-07	Bacteria	Proteobacteria	Gammaproteobacteria	Alteromonadales	Colwelliaceae	NA	NA	NA
113013	49.6375	3.55922	0.638308	5.57603	2.46073e-08	4.71528e-07	Bacteria	Bacteroidetes	Flavobacteriia	Flavobacteriales	Flavobacteriaceae	Mesonia	NA	NA
1120180	5.24438	-4.10029	0.736823	-5.56482	2.62418e-08	4.89616e-07	Bacteria	Bacteroidetes	Flavobacteriia	Flavobacteriales	Flavobacteriaceae	Polaribacter	NA	NA
4333177	8.02321	-4.1838	0.753818	-5.55015	2.85427e-08	5.18892e-07	Bacteria	Bacteroidetes	Flavobacteriia	Flavobacteriales	Flavobacteriaceae	NA	NA	NA
716855	16.4858	-5.08326	0.921238	-5.51786	3.43159e-08	6.08249e-07	Bacteria	Proteobacteria	Alphaproteobacteria	Rhodobacterales	Rhodobacteraceae	Phaeobacter	NA	NA
875678	19.4688	-4.57699	0.833756	-5.4896	4.02852e-08	6.96638e-07	Bacteria	Proteobacteria	Alphaproteobacteria	Rhodobacterales	Rhodobacteraceae	NA	NA	NA
593209	39.9165	3.8105	0.698424	5.45586	4.87353e-08	8.22699e-07	Bacteria	Bacteroidetes	Flavobacteriia	Flavobacteriales	Flavobacteriaceae	Mesonia	NA	NA
260198	200.283	-3.1733	0.585254	-5.42209	5.89054e-08	9.71255e-07	Bacteria	Bacteroidetes	Flavobacteriia	Flavobacteriales	Flavobacteriaceae	NA	NA	NA
2727335	37.6593	-4.90146	0.905387	-5.41367	6.17474e-08	9.94976e-07	Bacteria	Proteobacteria	Gammaproteobacteria	Vibrionales	Vibrionaceae	Vibrio	NA	NA
136178	501.632	-3.66002	0.678561	-5.39379	6.89856e-08	1.08691e-06	Bacteria	Proteobacteria	Gammaproteobacteria	Vibrionales	NA	NA	NA	NA
239225	34.3326	-3.28504	0.617093	-5.32342	1.01836e-07	1.53226e-06	Bacteria	Proteobacteria	Gammaproteobacteria	Alteromonadales	Colwelliaceae	NA	NA	NA
1112555	38.1005	-3.35511	0.630654	-5.32006	1.03735e-07	1.53226e-06	Bacteria	Bacteroidetes	Flavobacteriia	Flavobacteriales	Flavobacteriaceae	NA	NA	NA
321939	226.423	-3.43146	0.64443	-5.3248	1.01064e-07	1.53226e-06	Bacteria	Proteobacteria	Gammaproteobacteria	Oceanospirillales	Oceanospirillaceae	Oleispira	NA	NA
106476	358.591	-3.61368	0.682014	-5.29854	1.16733e-07	1.68906e-06	Bacteria	Proteobacteria	Gammaproteobacteria	Vibrionales	Vibrionaceae	NA	NA	NA
532994	247.895	3.29015	0.628421	5.23559	1.64462e-07	2.33208e-06	Bacteria	Proteobacteria	Gammaproteobacteria	Alteromonadales	Pseudoalteromonadaceae	Pseudoalteromonas	NA	NA
252007	1025.41	-3.34488	0.640151	-5.22514	1.74023e-07	2.41926e-06	Bacteria	Proteobacteria	Gammaproteobacteria	Vibrionales	Vibrionaceae	NA	NA	NA
79936	25.1847	-3.90274	0.753194	-5.18158	2.20011e-07	2.97983e-06	Bacteria	Proteobacteria	Gammaproteobacteria	Alteromonadales	Colwelliaceae	NA	NA	NA
New.CleanUp.ReferenceOTU5876647	10.7924	-4.12603	0.796642	-5.17927	2.22752e-07	2.97983e-06	Bacteria	Proteobacteria	Gammaproteobacteria	Oceanospirillales	Oceanospirillaceae	NA	NA	NA
567703	132.989	-4.01474	0.784208	-5.11949	3.06363e-07	4.02243e-06	Bacteria	Proteobacteria	Epsilonproteobacteria	Campylobacterales	Campylobacteraceae	Arcobacter	NA	NA
New.ReferenceOTU5034	22.2504	-4.46141	0.889255	-5.01703	5.24776e-07	6.64404e-06	Bacteria	Proteobacteria	Gammaproteobacteria	Alteromonadales	Colwelliaceae	Thalassomonas	NA	NA
New.ReferenceOTU251	9404.69	1.76268	0.351284	5.01781	5.2264e-07	6.64404e-06	NA	NA	NA	NA	NA	NA	NA	Unassigned
New.ReferenceOTU3538	49.8277	-3.48935	0.701648	-4.97308	6.58964e-07	8.19659e-06	Bacteria	Bacteroidetes	Flavobacteriia	Flavobacteriales	Flavobacteriaceae	Tenacibaculum	NA	NA
New.ReferenceOTU3660	3184.48	1.97141	0.398854	4.9427	7.70486e-07	9.41852e-06	NA	NA	NA	NA	NA	NA	NA	Unassigned
New.ReferenceOTU5018	169.366	-3.25153	0.659273	-4.93199	8.13959e-07	9.7813e-06	Bacteria	Proteobacteria	Gammaproteobacteria	Vibrionales	Vibrionaceae	NA	NA	NA
712180	6.99555	-4.4864	0.915371	-4.90118	9.52628e-07	1.12569e-05	Bacteria	Bacteroidetes	Flavobacteriia	Flavobacteriales	Flavobacteriaceae	Polaribacter	NA	NA
New.CleanUp.ReferenceOTU1332191	8.05404	-4.08172	0.833735	-4.89571	9.79526e-07	1.12712e-05	Bacteria	Proteobacteria	Gammaproteobacteria	Oceanospirillales	Oceanospirillaceae	NA	NA	NA
540617	11.3237	3.64142	0.743985	4.89449	9.85634e-07	1.12712e-05	Bacteria	Proteobacteria	Gammaproteobacteria	Alteromonadales	Pseudoalteromonadaceae	Pseudoalteromonas	NA	NA
New.ReferenceOTU4247	25.4852	-3.4973	0.715411	-4.88851	1.016e-06	1.1434e-05	Bacteria	Bacteroidetes	Flavobacteriia	Flavobacteriales	Flavobacteriaceae	Polaribacter	NA	NA
4323205	256.308	-4.08204	0.835618	-4.88506	1.03399e-06	1.14547e-05	Bacteria	Bacteroidetes	Flavobacteriia	Flavobacteriales	NA	NA	NA	NA
789831	26.6992	-3.80456	0.781735	-4.86682	1.13411e-06	1.23705e-05	Bacteria	Proteobacteria	Alphaproteobacteria	Rhodobacterales	Rhodobacteraceae	Phaeobacter	NA	NA
1147729	108.996	-6.60046	1.35724	-4.86313	1.15543e-06	1.24121e-05	Bacteria	Proteobacteria	Alphaproteobacteria	NA	NA	NA	NA	NA
907828	42.5419	-3.31146	0.684499	-4.83779	1.31291e-06	1.38933e-05	Bacteria	Bacteroidetes	Flavobacteriia	Flavobacteriales	Flavobacteriaceae	Polaribacter	irgensii	NA
806466	67.7381	-2.85035	0.594884	-4.79143	1.65598e-06	1.7266e-05	Bacteria	Proteobacteria	Gammaproteobacteria	Alteromonadales	Colwelliaceae	NA	NA	NA
4408610	14.2199	-4.36924	0.913571	-4.78259	1.73051e-06	1.77816e-05	Bacteria	Proteobacteria	Alphaproteobacteria	Rhodobacterales	Rhodobacteraceae	NA	NA	NA
New.ReferenceOTU3571	19476.1	1.80717	0.378108	4.77951	1.75721e-06	1.77981e-05	NA	NA	NA	NA	NA	NA	NA	Unassigned
New.ReferenceOTU4069	44.986	-5.31906	1.119	-4.75343	1.99998e-06	1.99716e-05	Bacteria	Proteobacteria	Deltaproteobacteria	NA	NA	NA	NA	NA
New.ReferenceOTU3418	312.313	1.88731	0.3979	4.74316	2.10405e-06	2.07191e-05	NA	NA	NA	NA	NA	NA	NA	Unassigned
115234	16.054	-6.08034	1.29346	-4.70082	2.59122e-06	2.51667e-05	Bacteria	Proteobacteria	Gammaproteobacteria	Oceanospirillales	Oceanospirillaceae	NA	NA	NA
New.CleanUp.ReferenceOTU922072	7.3718	-4.18364	0.89606	-4.66893	3.02768e-06	2.90085e-05	Bacteria	Proteobacteria	Alphaproteobacteria	Rhodobacterales	Rhodobacteraceae	Phaeobacter	NA	NA
530962	35.7383	-4.21612	0.907523	-4.64574	3.38852e-06	3.20328e-05	Bacteria	Proteobacteria	Gammaproteobacteria	Vibrionales	Vibrionaceae	Vibrio	NA	NA
New.ReferenceOTU3314	15.0677	-4.53656	0.980569	-4.62646	3.71976e-06	3.47015e-05	Bacteria	Bacteroidetes	Flavobacteriia	Flavobacteriales	Flavobacteriaceae	NA	NA	NA
New.ReferenceOTU265	6.59464	-4.41117	0.959223	-4.59869	4.25159e-06	3.91477e-05	Bacteria	Proteobacteria	Alphaproteobacteria	Rhodobacterales	Rhodobacteraceae	Phaeobacter	NA	NA
New.ReferenceOTU4207	17.6722	-4.46654	0.973607	-4.58762	4.48329e-06	4.07519e-05	Bacteria	Bacteroidetes	Flavobacteriia	Flavobacteriales	Flavobacteriaceae	Flavobacterium	NA	NA
New.ReferenceOTU4812	39.8256	2.22669	0.486565	4.57636	4.73146e-06	4.24633e-05	NA	NA	NA	NA	NA	NA	NA	Unassigned
New.ReferenceOTU4268	5.48656	-4.73008	1.03961	-4.54984	5.36855e-06	4.75787e-05	Bacteria	GN02	BD1-5	NA	NA	NA	NA	NA
95362	35.9794	-3.05694	0.67743	-4.51255	6.40516e-06	5.60649e-05	Bacteria	Proteobacteria	Gammaproteobacteria	Alteromonadales	Colwelliaceae	NA	NA	NA
1131479	14.6445	-3.41457	0.759515	-4.49572	6.93335e-06	5.92259e-05	Bacteria	Proteobacteria	Gammaproteobacteria	Alteromonadales	Colwelliaceae	NA	NA	NA
New.ReferenceOTU5554	15.4589	-4.73747	1.05334	-4.49759	6.87275e-06	5.92259e-05	Bacteria	Proteobacteria	Gammaproteobacteria	Oceanospirillales	Oceanospirillaceae	NA	NA	NA
809486	39.2149	-2.73811	0.618124	-4.42972	9.43551e-06	7.9367e-05	Bacteria	Bacteroidetes	Flavobacteriia	Flavobacteriales	Flavobacteriaceae	Polaribacter	NA	NA
New.CleanUp.ReferenceOTU4332205	8.14697	-3.25593	0.735319	-4.42791	9.51508e-06	7.9367e-05	Bacteria	Bacteroidetes	Flavobacteriia	Flavobacteriales	Flavobacteriaceae	Tenacibaculum	NA	NA
560509	33.0659	-3.08971	0.703587	-4.39137	1.12638e-05	9.28608e-05	Bacteria	Proteobacteria	Gammaproteobacteria	Alteromonadales	Colwelliaceae	NA	NA	NA
New.CleanUp.ReferenceOTU4842572	18.2386	-3.98942	0.909344	-4.38714	1.14852e-05	9.35981e-05	Bacteria	Bacteroidetes	Flavobacteriia	Flavobacteriales	NA	NA	NA	NA
565301	6.74269	5.57977	1.2747	4.37732	1.20148e-05	9.68007e-05	Bacteria	Proteobacteria	Gammaproteobacteria	Alteromonadales	Alteromonadaceae	Marinobacter	NA	NA
239345	342.919	-2.3764	0.549352	-4.32583	1.5196e-05	0.000121056	Bacteria	Proteobacteria	Gammaproteobacteria	Oceanospirillales	Oceanospirillaceae	Oleispira	NA	NA
New.ReferenceOTU2321	28.0152	-5.10031	1.18592	-4.30073	1.70236e-05	0.000134108	Bacteria	Proteobacteria	Gammaproteobacteria	Alteromonadales	Colwelliaceae	NA	NA	NA
New.ReferenceOTU5027	56.09	1.92003	0.446721	4.29805	1.72309e-05	0.000134249	NA	NA	NA	NA	NA	NA	NA	Unassigned
245177	19.1285	-3.4185	0.805022	-4.24647	2.17161e-05	0.000165556	Bacteria	Bacteroidetes	Flavobacteriia	Flavobacteriales	Flavobacteriaceae	Olleya	NA	NA
New.CleanUp.ReferenceOTU3458860	10.154	-3.17859	0.748208	-4.24827	2.15425e-05	0.000165556	Bacteria	Proteobacteria	Gammaproteobacteria	Oceanospirillales	Oceanospirillaceae	Amphritea	NA	NA
194872	12.1262	-3.73615	0.882477	-4.23371	2.29871e-05	0.000173381	Bacteria	Bacteroidetes	Flavobacteriia	Flavobacteriales	Flavobacteriaceae	NA	NA	NA
226794	7.51641	-3.05194	0.72247	-4.22431	2.39679e-05	0.000178229	Bacteria	Bacteroidetes	Flavobacteriia	Flavobacteriales	Flavobacteriaceae	NA	NA	NA
New.ReferenceOTU4597	10.2697	3.10559	0.73544	4.22276	2.41325e-05	0.000178229	Bacteria	Proteobacteria	Gammaproteobacteria	Alteromonadales	Pseudoalteromonadaceae	Pseudoalteromonas	NA	NA
244721	19.5172	-2.87519	0.683755	-4.205	2.61079e-05	0.00019083	Bacteria	Proteobacteria	Gammaproteobacteria	Oceanospirillales	Oceanospirillaceae	Oleispira	NA	NA
New.ReferenceOTU2795	46.9237	-3.09648	0.738014	-4.19569	2.7204e-05	0.000196813	Bacteria	Proteobacteria	Gammaproteobacteria	Vibrionales	Vibrionaceae	NA	NA	NA
New.ReferenceOTU794	13.2902	-4.32522	1.03342	-4.18534	2.84734e-05	0.000203916	Bacteria	Proteobacteria	Gammaproteobacteria	Vibrionales	Vibrionaceae	Vibrio	NA	NA
New.ReferenceOTU3613	1468.26	-2.40686	0.580356	-4.14721	3.36557e-05	0.000238619	Bacteria	Proteobacteria	Gammaproteobacteria	Alteromonadales	Pseudoalteromonadaceae	Pseudoalteromonas	NA	NA
312446	18.2561	2.56061	0.619604	4.13266	3.58592e-05	0.000249257	Bacteria	Bacteroidetes	Flavobacteriia	Flavobacteriales	Flavobacteriaceae	Winogradskyella	thalassocola	NA
New.ReferenceOTU2079	48.594	1.91191	0.462425	4.13453	3.55683e-05	0.000249257	NA	NA	NA	NA	NA	NA	NA	Unassigned
830290	433.871	2.51822	0.610098	4.12757	3.66617e-05	0.000252361	Bacteria	Proteobacteria	Gammaproteobacteria	Alteromonadales	Pseudoalteromonadaceae	Pseudoalteromonas	NA	NA
New.CleanUp.ReferenceOTU1516100	3.94454	-3.72115	0.913024	-4.07564	4.58888e-05	0.000312838	Bacteria	Bacteroidetes	Flavobacteriia	Flavobacteriales	Flavobacteriaceae	NA	NA	NA
New.CleanUp.ReferenceOTU5206352	17.5255	2.47872	0.609245	4.06851	4.73148e-05	0.000319487	NA	NA	NA	NA	NA	NA	NA	Unassigned
4392530	140.941	-2.63585	0.649238	-4.05991	4.90922e-05	0.000328362	Bacteria	Proteobacteria	Gammaproteobacteria	Oceanospirillales	Oceanospirillaceae	NA	NA	NA
New.ReferenceOTU2199	62.3802	-2.72176	0.671874	-4.05099	5.10008e-05	0.00033794	Bacteria	Proteobacteria	Gammaproteobacteria	Alteromonadales	Colwelliaceae	NA	NA	NA
145419	19.6983	-2.98955	0.7404	-4.03775	5.39654e-05	0.000354273	Bacteria	Bacteroidetes	Flavobacteriia	Flavobacteriales	Flavobacteriaceae	NA	NA	NA
1107426	3.69521	-2.78269	0.690502	-4.02995	5.57896e-05	0.000362888	Bacteria	Bacteroidetes	Flavobacteriia	Flavobacteriales	Flavobacteriaceae	NA	NA	NA
New.CleanUp.ReferenceOTU4540008	50.1881	1.73106	0.430106	4.02472	5.70427e-05	0.000367666	NA	NA	NA	NA	NA	NA	NA	Unassigned
New.CleanUp.ReferenceOTU4499170	134.78	1.56804	0.394193	3.97785	6.95404e-05	0.000444182	NA	NA	NA	NA	NA	NA	NA	Unassigned
713994	17.8929	-6.1322	1.5548	-3.94404	8.01213e-05	0.000507196	Bacteria	Bacteroidetes	Flavobacteriia	Flavobacteriales	Cryomorphaceae	Fluviicola	NA	NA
New.ReferenceOTU5482	5.3619	3.1682	0.805312	3.93413	8.3499e-05	0.000519305	NA	NA	NA	NA	NA	NA	NA	Unassigned
New.CleanUp.ReferenceOTU2206335	17.0219	-2.71995	0.691189	-3.93517	8.31363e-05	0.000519305	Bacteria	Proteobacteria	Gammaproteobacteria	Oceanospirillales	Oceanospirillaceae	Oleispira	NA	NA
New.CleanUp.ReferenceOTU5322179	11.9146	-4.05679	1.03924	-3.90361	9.47672e-05	0.00058426	Bacteria	Proteobacteria	Alphaproteobacteria	Rhodobacterales	Rhodobacteraceae	NA	NA	NA
248583	142.251	-2.25198	0.577408	-3.90016	9.61272e-05	0.000587536	Bacteria	Proteobacteria	Gammaproteobacteria	Alteromonadales	Colwelliaceae	NA	NA	NA
New.CleanUp.ReferenceOTU147102	3.98563	-3.93679	1.01609	-3.87445	0.000106867	0.000647596	Bacteria	Proteobacteria	Alphaproteobacteria	Rhodobacterales	Rhodobacteraceae	Phaeobacter	NA	NA
807416	328.64	-2.33426	0.602865	-3.87195	0.000107967	0.000647836	Bacteria	Proteobacteria	Gammaproteobacteria	Alteromonadales	Colwelliaceae	NA	NA	NA
New.ReferenceOTU2967	7.91842	3.51909	0.909272	3.87023	0.000108734	0.000647836	NA	NA	NA	NA	NA	NA	NA	Unassigned
New.ReferenceOTU586	11.1936	-3.40548	0.880625	-3.86712	0.00011013	0.000650682	Bacteria	Bacteroidetes	Flavobacteriia	Flavobacteriales	Flavobacteriaceae	Ulvibacter	NA	NA
1113297	3.99272	3.5464	0.92055	3.85248	0.000116926	0.00068513	Bacteria	Proteobacteria	Gammaproteobacteria	Oceanospirillales	Halomonadaceae	NA	NA	NA
New.CleanUp.ReferenceOTU2570870	10.083	-3.36122	0.878772	-3.82491	0.000130821	0.000760263	Bacteria	Bacteroidetes	Flavobacteriia	Flavobacteriales	Flavobacteriaceae	NA	NA	NA
564130	16.8315	-2.81999	0.739221	-3.81481	0.000136286	0.000785581	Bacteria	Bacteroidetes	Flavobacteriia	Flavobacteriales	Flavobacteriaceae	Polaribacter	NA	NA
234301	12.6439	-5.06601	1.33551	-3.79332	0.000148644	0.000849909	Bacteria	Proteobacteria	Gammaproteobacteria	Thiotrichales	Piscirickettsiaceae	Methylophaga	NA	NA
New.ReferenceOTU6313	124.878	-2.30017	0.607049	-3.78909	0.0001512	0.000857604	Bacteria	Proteobacteria	Gammaproteobacteria	Alteromonadales	Colwelliaceae	NA	NA	NA
113326	2.531	-3.88607	1.03004	-3.77273	0.000161471	0.000908594	Bacteria	Bacteroidetes	Flavobacteriia	Flavobacteriales	Flavobacteriaceae	Polaribacter	NA	NA
New.ReferenceOTU3038	30.0534	2.02324	0.537133	3.76674	0.000165396	0.000916141	NA	NA	NA	NA	NA	NA	NA	Unassigned
New.CleanUp.ReferenceOTU2132015	13.5058	-3.76422	0.999092	-3.76764	0.0001648	0.000916141	Bacteria	Proteobacteria	Gammaproteobacteria	Alteromonadales	Shewanellaceae	Shewanella	NA	NA
New.ReferenceOTU2385	4.53942	-2.83476	0.753833	-3.76046	0.000169602	0.000932154	Bacteria	Bacteroidetes	Flavobacteriia	Flavobacteriales	Flavobacteriaceae	Tenacibaculum	NA	NA
New.ReferenceOTU1715	30.3859	1.88324	0.501472	3.75543	0.000173041	0.000943738	NA	NA	NA	NA	NA	NA	NA	Unassigned
808031	11.6085	2.86431	0.769266	3.72343	0.000196533	0.00106368	Bacteria	Proteobacteria	Gammaproteobacteria	Alteromonadales	Pseudoalteromonadaceae	Pseudoalteromonas	NA	NA
586650	140.31	-1.97147	0.53387	-3.69279	0.000221803	0.00119135	Bacteria	Bacteroidetes	Flavobacteriia	Flavobacteriales	Flavobacteriaceae	Polaribacter	NA	NA
834006	16.1628	-2.60694	0.706813	-3.6883	0.000225759	0.00120348	Bacteria	Bacteroidetes	Flavobacteriia	Flavobacteriales	Flavobacteriaceae	NA	NA	NA
New.CleanUp.ReferenceOTU6019797	5.70757	-2.97318	0.807488	-3.68201	0.000231406	0.00122438	Bacteria	Bacteroidetes	Flavobacteriia	Flavobacteriales	Flavobacteriaceae	Tenacibaculum	NA	NA
1110598	7.34426	-3.51567	0.959012	-3.66593	0.000246441	0.00129427	Bacteria	Proteobacteria	Alphaproteobacteria	Rhodobacterales	Rhodobacteraceae	NA	NA	NA
New.ReferenceOTU1501	7.92199	-3.17752	0.867825	-3.66148	0.000250762	0.00130728	Bacteria	Proteobacteria	Gammaproteobacteria	Oceanospirillales	Oceanospirillaceae	NA	NA	NA
1106017	8.60284	-3.06042	0.837754	-3.65312	0.000259069	0.00134073	Bacteria	Bacteroidetes	Flavobacteriia	Flavobacteriales	Flavobacteriaceae	Kordia	NA	NA
822792	47.1399	-2.2454	0.615774	-3.64647	0.000265865	0.00136593	Bacteria	Proteobacteria	Gammaproteobacteria	Alteromonadales	Colwelliaceae	NA	NA	NA
806640	5.50369	-2.78656	0.767127	-3.63246	0.000280736	0.00142841	Bacteria	Proteobacteria	Gammaproteobacteria	Alteromonadales	Colwelliaceae	NA	NA	NA
622365	9.37878	-3.53523	0.97356	-3.63125	0.000282056	0.00142841	Bacteria	Bacteroidetes	Flavobacteriia	Flavobacteriales	Flavobacteriaceae	NA	NA	NA
New.CleanUp.ReferenceOTU4265072	27.6578	1.82268	0.50522	3.60769	0.000308932	0.00155342	NA	NA	NA	NA	NA	NA	NA	Unassigned
92710	33.5966	-2.24475	0.625287	-3.58995	0.000330735	0.00165135	Bacteria	Bacteroidetes	Flavobacteriia	Flavobacteriales	Flavobacteriaceae	Tenacibaculum	NA	NA
New.ReferenceOTU5369	9.01435	3.00062	0.837881	3.5812	0.000342022	0.00169576	NA	NA	NA	NA	NA	NA	NA	Unassigned
New.ReferenceOTU2257	31.984	1.83151	0.512738	3.57203	0.000354231	0.00174409	NA	NA	NA	NA	NA	NA	NA	Unassigned
207908	125.757	-2.12523	0.595903	-3.5664	0.000361916	0.00176964	Bacteria	Bacteroidetes	Flavobacteriia	Flavobacteriales	Flavobacteriaceae	Tenacibaculum	NA	NA
New.CleanUp.ReferenceOTU3827657	13.7532	1.94328	0.546975	3.55277	0.000381195	0.00185114	NA	NA	NA	NA	NA	NA	NA	Unassigned
799433	56.993	-2.59959	0.732096	-3.55089	0.000383932	0.00185175	Bacteria	Proteobacteria	Gammaproteobacteria	Vibrionales	Vibrionaceae	NA	NA	NA
New.ReferenceOTU3202	27.2005	1.67591	0.477969	3.50632	0.000454341	0.00217654	NA	NA	NA	NA	NA	NA	NA	Unassigned
New.CleanUp.ReferenceOTU1371945	1.34183	-4.19796	1.19823	-3.50348	0.000459223	0.00218516	Bacteria	Bacteroidetes	Flavobacteriia	Flavobacteriales	Flavobacteriaceae	Tenacibaculum	NA	NA
New.CleanUp.ReferenceOTU322804	12.8551	-3.56939	1.02354	-3.4873	0.000487924	0.00229098	Bacteria	Bacteroidetes	Flavobacteriia	Flavobacteriales	Flavobacteriaceae	NA	NA	NA
141560	379.686	-1.96787	0.56408	-3.48863	0.000485499	0.00229098	Bacteria	Bacteroidetes	Flavobacteriia	Flavobacteriales	Flavobacteriaceae	Tenacibaculum	NA	NA
New.CleanUp.ReferenceOTU94251	11.7415	-2.8325	0.81441	-3.47797	0.000505219	0.00235658	Bacteria	Bacteroidetes	Flavobacteriia	Flavobacteriales	Flavobacteriaceae	Tenacibaculum	NA	NA
569286	8.49035	-3.00885	0.869792	-3.45928	0.000541623	0.00250988	Bacteria	Proteobacteria	Alphaproteobacteria	Rhodobacterales	Rhodobacteraceae	Sulfitobacter	NA	NA
817240	21.6342	-2.18541	0.637536	-3.4279	0.000608262	0.00278231	Bacteria	Proteobacteria	Gammaproteobacteria	Alteromonadales	Colwelliaceae	NA	NA	NA
1110950	5.32018	-4.26639	1.24432	-3.4287	0.000606472	0.00278231	Bacteria	Bacteroidetes	Flavobacteriia	Flavobacteriales	Flavobacteriaceae	NA	NA	NA
New.CleanUp.ReferenceOTU4792861	72.0781	1.44723	0.424412	3.40996	0.000649718	0.00295288	NA	NA	NA	NA	NA	NA	NA	Unassigned
1135358	3.54797	-3.32244	0.984087	-3.37617	0.000735033	0.00331935	Bacteria	Bacteroidetes	Flavobacteriia	Flavobacteriales	Flavobacteriaceae	Polaribacter	NA	NA
822991	9.63708	-2.45605	0.730811	-3.36071	0.00077741	0.00348851	Bacteria	Proteobacteria	Gammaproteobacteria	Alteromonadales	Colwelliaceae	NA	NA	NA
New.ReferenceOTU4539	15.4945	2.67819	0.799388	3.35029	0.000807256	0.00359965	Bacteria	Proteobacteria	Gammaproteobacteria	NA	NA	NA	NA	NA
336602	5.5689	-2.45345	0.732745	-3.34829	0.000813112	0.0036031	Bacteria	Bacteroidetes	Flavobacteriia	Flavobacteriales	Flavobacteriaceae	NA	NA	NA
575667	14.143	2.56992	0.769661	3.33903	0.000840728	0.00370234	Bacteria	Proteobacteria	Gammaproteobacteria	Alteromonadales	Pseudoalteromonadaceae	Pseudoalteromonas	NA	NA
New.ReferenceOTU4989	2.80724	-2.95348	0.887278	-3.32869	0.000872541	0.00381872	Bacteria	Bacteroidetes	Flavobacteriia	Flavobacteriales	Flavobacteriaceae	Polaribacter	NA	NA
New.ReferenceOTU1339	29.2752	1.5694	0.475899	3.29775	0.000974633	0.00423935	NA	NA	NA	NA	NA	NA	NA	Unassigned
New.ReferenceOTU2330	18.0064	-2.11172	0.642561	-3.28641	0.00101473	0.00436173	Bacteria	Proteobacteria	Gammaproteobacteria	Alteromonadales	Colwelliaceae	NA	NA	NA
547018	3.91225	-2.63092	0.800569	-3.28632	0.00101507	0.00436173	Bacteria	Bacteroidetes	Flavobacteriia	Flavobacteriales	Flavobacteriaceae	Polaribacter	NA	NA
New.ReferenceOTU1663	12.2687	2.12361	0.653243	3.25087	0.00115052	0.00491398	NA	NA	NA	NA	NA	NA	NA	Unassigned
New.ReferenceOTU6342	4.61172	-2.6293	0.81087	-3.24256	0.0011846	0.00502923	Bacteria	Proteobacteria	Gammaproteobacteria	Alteromonadales	NA	NA	NA	NA
101660	4.68242	-3.27018	1.01265	-3.22934	0.00124075	0.00523625	Bacteria	Proteobacteria	Alphaproteobacteria	Rhodobacterales	Rhodobacteraceae	Sulfitobacter	NA	NA
New.CleanUp.ReferenceOTU3433149	3.97377	-3.08085	0.954593	-3.2274	0.00124922	0.00524081	Bacteria	Proteobacteria	Gammaproteobacteria	Alteromonadales	NA	NA	NA	NA
New.ReferenceOTU4114	54.2098	2.51626	0.788462	3.19136	0.00141607	0.00590585	NA	NA	NA	NA	NA	NA	NA	Unassigned
New.ReferenceOTU186	15.2104	-2.78149	0.874929	-3.17911	0.0014773	0.00609629	Bacteria	Proteobacteria	Gammaproteobacteria	Oceanospirillales	Oceanospirillaceae	Oceanospirillum	NA	NA
New.ReferenceOTU3793	71.8393	-2.65108	0.83399	-3.17879	0.00147893	0.00609629	Bacteria	Proteobacteria	Gammaproteobacteria	Vibrionales	Vibrionaceae	NA	NA	NA
265720	5.34173	-3.33065	1.04875	-3.17584	0.00149406	0.00612304	Bacteria	Proteobacteria	Alphaproteobacteria	Rhodobacterales	Rhodobacteraceae	NA	NA	NA
New.CleanUp.ReferenceOTU2507032	2.43527	-2.86697	0.904305	-3.17036	0.00152251	0.00620381	Bacteria	Proteobacteria	Gammaproteobacteria	Oceanospirillales	Oceanospirillaceae	Oleispira	NA	NA
New.ReferenceOTU424	46.1545	-2.38736	0.758684	-3.14671	0.00165118	0.00668964	Bacteria	Proteobacteria	Gammaproteobacteria	Alteromonadales	Colwelliaceae	NA	NA	NA
New.ReferenceOTU454	8.69478	2.49131	0.794431	3.13597	0.00171287	0.00686116	NA	NA	NA	NA	NA	NA	NA	Unassigned
822775	126.547	-4.22903	1.34798	-3.13731	0.00170503	0.00686116	Bacteria	Proteobacteria	Gammaproteobacteria	Oceanospirillales	Oceanospirillaceae	Oleibacter	NA	NA
New.ReferenceOTU597	61.0738	1.48146	0.474015	3.12534	0.001776	0.00707406	NA	NA	NA	NA	NA	NA	NA	Unassigned
New.ReferenceOTU2947	8.20677	-3.15527	1.01199	-3.11788	0.00182158	0.00721507	Bacteria	Bacteroidetes	Flavobacteriia	Flavobacteriales	Cryomorphaceae	Crocinitomix	NA	NA
New.CleanUp.ReferenceOTU535835	2.12347	-2.96951	0.95522	-3.10871	0.00187904	0.00740132	Bacteria	Bacteroidetes	Flavobacteriia	Flavobacteriales	Flavobacteriaceae	Polaribacter	NA	NA
152840	14.035	-2.03373	0.655677	-3.10172	0.00192401	0.00751544	Bacteria	Bacteroidetes	Flavobacteriia	Flavobacteriales	Flavobacteriaceae	Tenacibaculum	NA	NA
New.CleanUp.ReferenceOTU3420237	3.787	-3.29277	1.06187	-3.10092	0.00192921	0.00751544	Bacteria	Bacteroidetes	Flavobacteriia	Flavobacteriales	Flavobacteriaceae	Tenacibaculum	NA	NA
New.CleanUp.ReferenceOTU6216017	3.48636	-4.01101	1.30354	-3.07701	0.00209089	0.00810078	Bacteria	Bacteroidetes	Flavobacteriia	Flavobacteriales	Flavobacteriaceae	Polaribacter	NA	NA
New.ReferenceOTU4324	43.4956	-2.00415	0.663224	-3.02183	0.00251255	0.00968152	Bacteria	Proteobacteria	Gammaproteobacteria	Alteromonadales	NA	NA	NA	NA
256955	1.5612	4.32534	1.43648	3.01108	0.00260322	0.00997668	Bacteria	Proteobacteria	Alphaproteobacteria	Rickettsiales	NA	NA	NA	NA
328931	9.18171	2.90262	0.972779	2.98384	0.00284655	0.0108506	Bacteria	Proteobacteria	Alphaproteobacteria	Rhodobacterales	Rhodobacteraceae	Ruegeria	NA	NA
New.ReferenceOTU4432	79.6484	1.38318	0.464096	2.98038	0.00287889	0.0109152	Bacteria	GN02	NA	NA	NA	NA	NA	NA
New.ReferenceOTU1023	2.13662	-3.02926	1.01838	-2.97459	0.00293377	0.0110641	Bacteria	Proteobacteria	Gammaproteobacteria	Alteromonadales	Colwelliaceae	NA	NA	NA
New.ReferenceOTU1228	5.26505	-2.27399	0.767602	-2.96246	0.00305189	0.0114486	Bacteria	Proteobacteria	Gammaproteobacteria	Oceanospirillales	Oceanospirillaceae	Oleispira	NA	NA
New.CleanUp.ReferenceOTU2846206	7.65316	-2.82077	0.95455	-2.95508	0.00312586	0.0116644	Bacteria	Proteobacteria	Gammaproteobacteria	Vibrionales	Vibrionaceae	NA	NA	NA
New.CleanUp.ReferenceOTU429822	2.54022	-2.89563	0.983665	-2.94372	0.00324296	0.012038	Bacteria	Proteobacteria	Gammaproteobacteria	Oceanospirillales	Oceanospirillaceae	NA	NA	NA
New.CleanUp.ReferenceOTU521209	28.8933	1.41287	0.48099	2.93743	0.00330947	0.0122209	NA	NA	NA	NA	NA	NA	NA	Unassigned
632596	3.12884	-2.6251	0.908513	-2.88945	0.00385914	0.0139599	Bacteria	Proteobacteria	Gammaproteobacteria	Alteromonadales	Colwelliaceae	NA	NA	NA
New.ReferenceOTU1447	1.29779	-3.30009	1.14145	-2.89115	0.00383838	0.0139599	Bacteria	Proteobacteria	Gammaproteobacteria	Oceanospirillales	Oceanospirillaceae	Marinomonas	NA	NA
New.CleanUp.ReferenceOTU6091670	2.66019	-2.56155	0.886517	-2.88945	0.00385912	0.0139599	Bacteria	Proteobacteria	Gammaproteobacteria	Oceanospirillales	Oceanospirillaceae	Oleispira	NA	NA
166927	2.63897	-3.66732	1.26789	-2.89245	0.00382244	0.0139599	Bacteria	Proteobacteria	Alphaproteobacteria	Rhodobacterales	Rhodobacteraceae	NA	NA	NA
New.ReferenceOTU1048	10.219	-0.860313	0.298946	-2.87782	0.00400432	0.0144115	Bacteria	Spirochaetes	Spirochaetes	Spirochaetales	Spirochaetaceae	NA	NA	NA
205076	2.42899	3.14333	1.09536	2.86968	0.00410892	0.0147133	Bacteria	Proteobacteria	Gammaproteobacteria	Alteromonadales	Alteromonadaceae	Glaciecola	NA	NA
New.CleanUp.ReferenceOTU3830185	2.33214	2.8904	1.02356	2.82386	0.00474488	0.0169051	Bacteria	Proteobacteria	Gammaproteobacteria	Alteromonadales	Colwelliaceae	Colwellia	NA	NA
513711	9.29562	-4.34047	1.54471	-2.80989	0.00495588	0.0175686	Bacteria	Proteobacteria	Epsilonproteobacteria	Campylobacterales	Campylobacteraceae	Arcobacter	NA	NA
853457	9.22789	-2.05938	0.734104	-2.8053	0.00502705	0.0177322	Bacteria	GN02	BD1-5	NA	NA	NA	NA	NA
New.ReferenceOTU142	2.62884	-3.44164	1.23119	-2.79539	0.00518374	0.0181944	Bacteria	Proteobacteria	Gammaproteobacteria	Alteromonadales	NA	NA	NA	NA
140912	5.58832	2.34164	0.840318	2.78661	0.00532618	0.0186023	Bacteria	Proteobacteria	Gammaproteobacteria	Alteromonadales	Pseudoalteromonadaceae	Pseudoalteromonas	NA	NA
New.ReferenceOTU4162	4.88395	0.764731	0.27614	2.76936	0.00561666	0.0195207	Bacteria	Spirochaetes	Spirochaetes	Spirochaetales	Spirochaetaceae	NA	NA	NA
New.CleanUp.ReferenceOTU2400190	4.18786	-2.64563	0.961324	-2.75206	0.00592211	0.0204818	Bacteria	Bacteroidetes	Flavobacteriia	Flavobacteriales	Flavobacteriaceae	Olleya	NA	NA
1144693	2.57046	-1.91032	0.698901	-2.73332	0.00626999	0.0215797	Bacteria	Bacteroidetes	Flavobacteriia	Flavobacteriales	Flavobacteriaceae	Tenacibaculum	NA	NA
New.CleanUp.ReferenceOTU2861451	3.33295	2.51668	0.933228	2.69674	0.00700214	0.0239832	NA	NA	NA	NA	NA	NA	NA	Unassigned
1137224	1.72928	-3.08476	1.14463	-2.69498	0.00703923	0.0239943	Bacteria	Bacteroidetes	Flavobacteriia	Flavobacteriales	Flavobacteriaceae	NA	NA	NA
New.CleanUp.ReferenceOTU6179965	2.88457	-3.3105	1.23839	-2.67324	0.00751227	0.0254842	Bacteria	Bacteroidetes	Flavobacteriia	Flavobacteriales	Flavobacteriaceae	Tenacibaculum	NA	NA
New.ReferenceOTU6364	25.032	-3.2702	1.23225	-2.65384	0.00795816	0.0268683	Bacteria	Bacteroidetes	Flavobacteriia	Flavobacteriales	NA	NA	NA	NA
2855646	19.2983	-1.90088	0.716771	-2.65201	0.00800152	0.0268866	Bacteria	Proteobacteria	Gammaproteobacteria	Oceanospirillales	Oceanospirillaceae	Amphritea	NA	NA
245113	4.42437	-3.073	1.16871	-2.62939	0.00855388	0.0286071	Bacteria	Proteobacteria	Epsilonproteobacteria	Campylobacterales	Campylobacteraceae	Arcobacter	NA	NA
9025	88.3965	-1.77744	0.682676	-2.60363	0.0092242	0.030704	Bacteria	Proteobacteria	Gammaproteobacteria	Alteromonadales	Shewanellaceae	Shewanella	NA	NA
New.CleanUp.ReferenceOTU5227879	5.38213	2.0443	0.786419	2.59951	0.00933568	0.0309299	NA	NA	NA	NA	NA	NA	NA	Unassigned
New.CleanUp.ReferenceOTU3727207	10.2261	1.45445	0.562903	2.58384	0.00977068	0.0322205	NA	NA	NA	NA	NA	NA	NA	Unassigned
New.CleanUp.ReferenceOTU4087019	6.072	2.25925	0.876222	2.5784	0.0099259	0.0325808	Bacteria	Proteobacteria	Gammaproteobacteria	Alteromonadales	Pseudoalteromonadaceae	Pseudoalteromonas	NA	NA
843283	13.1908	-1.96419	0.764151	-2.57042	0.0101575	0.0331874	Bacteria	Bacteroidetes	Flavobacteriia	Flavobacteriales	Flavobacteriaceae	NA	NA	NA
786547	2.75825	-2.9919	1.17403	-2.54839	0.0108221	0.0351966	Bacteria	Bacteroidetes	Flavobacteriia	Flavobacteriales	Flavobacteriaceae	NA	NA	NA
New.CleanUp.ReferenceOTU3291581	4.3315	1.82482	0.71726	2.54415	0.0109544	0.0353209	NA	NA	NA	NA	NA	NA	NA	Unassigned
New.ReferenceOTU4862	4.99273	1.18282	0.464949	2.54397	0.01096	0.0353209	Bacteria	Spirochaetes	Spirochaetes	Spirochaetales	Spirochaetaceae	NA	NA	NA
New.CleanUp.ReferenceOTU394453	24.0348	1.33289	0.525385	2.53697	0.0111816	0.0358723	NA	NA	NA	NA	NA	NA	NA	Unassigned
New.ReferenceOTU5558	7.14243	1.27138	0.502521	2.53001	0.0114058	0.0364267	NA	NA	NA	NA	NA	NA	NA	Unassigned
New.CleanUp.ReferenceOTU3040366	3.31049	3.34099	1.32984	2.51232	0.011994	0.0381333	Bacteria	Proteobacteria	Gammaproteobacteria	Legionellales	Francisellaceae	NA	NA	NA
293440	12.539	-2.98145	1.19105	-2.50321	0.0123072	0.0389543	Bacteria	Bacteroidetes	Flavobacteriia	Flavobacteriales	Cryomorphaceae	Fluviicola	NA	NA
4298976	14.9577	-2.37811	0.952193	-2.49751	0.0125069	0.0394107	Bacteria	Proteobacteria	Gammaproteobacteria	Vibrionales	Vibrionaceae	NA	NA	NA
New.CleanUp.ReferenceOTU843416	16.0193	-3.6782	1.47411	-2.49521	0.0125884	0.0394918	Bacteria	Proteobacteria	Deltaproteobacteria	NA	NA	NA	NA	NA
New.ReferenceOTU2188	2.59969	-1.95809	0.788549	-2.48315	0.0130226	0.0406742	Bacteria	Proteobacteria	Gammaproteobacteria	Alteromonadales	Pseudoalteromonadaceae	Pseudoalteromonas	NA	NA
2999126	3.72069	-2.86461	1.15664	-2.47666	0.0132619	0.04124	Bacteria	Proteobacteria	Alphaproteobacteria	Rhodobacterales	Rhodobacteraceae	NA	NA	NA
760448	4.5071	-3.39389	1.37719	-2.46436	0.013726	0.0424967	Bacteria	Proteobacteria	Gammaproteobacteria	Thiotrichales	Piscirickettsiaceae	Methylophaga	NA	NA
New.ReferenceOTU4550	10.9372	-3.12254	1.27973	-2.43999	0.0146875	0.0452757	Bacteria	Proteobacteria	Alphaproteobacteria	Rhodobacterales	Hyphomonadaceae	NA	NA	NA
New.ReferenceOTU3607	3.02368	-2.85081	1.1782	-2.41963	0.0155362	0.0476848	Bacteria	Proteobacteria	Gammaproteobacteria	Vibrionales	Vibrionaceae	NA	NA	NA
New.ReferenceOTU5252	333.045	2.21564	0.916953	2.4163	0.015679	0.0479154	Bacteria	Proteobacteria	Gammaproteobacteria	Pseudomonadales	Pseudomonadaceae	Pseudomonas	NA	NA
1121820	9.19124	-2.64759	1.09756	-2.41224	0.0158549	0.0482451	Bacteria	Proteobacteria	Gammaproteobacteria	Thiotrichales	Piscirickettsiaceae	Methylophaga	NA	NA
707147	1.99018	2.1969	0.914713	2.40174	0.0163173	0.0494399	Bacteria	Proteobacteria	Gammaproteobacteria	Alteromonadales	Pseudoalteromonadaceae	Pseudoalteromonas	NA	NA
95722	1.41443	-2.6744	1.11596	-2.39651	0.016552	0.0499378	Bacteria	Proteobacteria	Gammaproteobacteria	Alteromonadales	Colwelliaceae	NA	NA	NA
New.CleanUp.ReferenceOTU3093728	2.42735	-3.45202	1.44853	-2.38313	0.0171663	0.0514767	Bacteria	Bacteroidetes	Flavobacteriia	Flavobacteriales	Flavobacteriaceae	Polaribacter	NA	NA
New.ReferenceOTU5881	1.28368	-2.91062	1.22179	-2.38225	0.0172073	0.0514767	Bacteria	Proteobacteria	Gammaproteobacteria	Oceanospirillales	Oceanospirillaceae	Marinomonas	NA	NA
174674	8.48272	-1.48161	0.624721	-2.37163	0.0177098	0.0527573	Bacteria	Bacteroidetes	Flavobacteriia	Flavobacteriales	Flavobacteriaceae	Polaribacter	NA	NA
261043	4.37719	-1.93856	0.819948	-2.36425	0.0180666	0.0535951	Bacteria	Proteobacteria	Gammaproteobacteria	Oceanospirillales	Oceanospirillaceae	Amphritea	NA	NA
4404199	1.99985	-3.25132	1.38254	-2.3517	0.0186879	0.0552072	Bacteria	GN02	BD1-5	NA	NA	NA	NA	NA
279204	2.02248	3.71776	1.58232	2.34957	0.0187951	0.0552934	Bacteria	Bacteroidetes	Flavobacteriia	Flavobacteriales	Flavobacteriaceae	Salegentibacter	NA	NA
150229	5.05511	-3.58424	1.53011	-2.34247	0.0191568	0.0561247	Bacteria	Bacteroidetes	Flavobacteriia	Flavobacteriales	Flavobacteriaceae	Cellulophaga	lytica	NA
New.CleanUp.ReferenceOTU5920881	1.49541	-3.15339	1.35974	-2.31912	0.0203887	0.0594881	Bacteria	Proteobacteria	Alphaproteobacteria	Rhodobacterales	Rhodobacteraceae	Sulfitobacter	NA	NA
New.ReferenceOTU4901	6.88693	1.87446	0.814818	2.30047	0.0214216	0.0622456	Bacteria	Proteobacteria	Gammaproteobacteria	Alteromonadales	Colwelliaceae	NA	NA	NA
New.CleanUp.ReferenceOTU3135621	2.12281	1.95011	0.850521	2.29284	0.0218572	0.0632522	Bacteria	Bacteroidetes	Flavobacteriia	Flavobacteriales	Flavobacteriaceae	Mesonia	NA	NA
1106902	111.588	-1.39588	0.609637	-2.28968	0.0220396	0.0635207	Bacteria	Bacteroidetes	Flavobacteriia	Flavobacteriales	Flavobacteriaceae	NA	NA	NA
New.ReferenceOTU3151	10.6483	2.9437	1.28805	2.28539	0.0222899	0.063982	Bacteria	Proteobacteria	Epsilonproteobacteria	Campylobacterales	Campylobacteraceae	Arcobacter	NA	NA
New.ReferenceOTU6156	2.43293	2.68418	1.17704	2.28044	0.0225816	0.0642985	Bacteria	Proteobacteria	Gammaproteobacteria	Alteromonadales	Alteromonadaceae	NA	NA	NA
1082294	8.08521	3.34901	1.46775	2.28172	0.0225056	0.0642985	Bacteria	Firmicutes	Bacilli	Lactobacillales	Streptococcaceae	Streptococcus	NA	NA
614465	179.044	-1.86301	0.820331	-2.27105	0.0231441	0.0656368	Bacteria	Proteobacteria	Gammaproteobacteria	Oceanospirillales	Oceanospirillaceae	NA	NA	NA
9017	119.769	-2.09825	0.926528	-2.26463	0.0235352	0.06648	Bacteria	Proteobacteria	Gammaproteobacteria	Alteromonadales	Moritellaceae	Moritella	NA	NA
233487	10.3739	1.98826	0.880842	2.25722	0.023994	0.067507	Bacteria	Proteobacteria	Gammaproteobacteria	Alteromonadales	Pseudoalteromonadaceae	Pseudoalteromonas	NA	NA
560027	6.28979	-1.64396	0.731361	-2.2478	0.0245887	0.0689066	Bacteria	Bacteroidetes	Flavobacteriia	Flavobacteriales	Flavobacteriaceae	NA	NA	NA
New.CleanUp.ReferenceOTU2232464	4.38317	1.19704	0.534529	2.23942	0.0251284	0.0701419	NA	NA	NA	NA	NA	NA	NA	Unassigned
583073	2.41035	-2.88689	1.29337	-2.23207	0.0256104	0.0712069	Bacteria	GN02	BD1-5	NA	NA	NA	NA	NA
9252	1.79067	-2.96975	1.34876	-2.20184	0.0276766	0.0766512	Bacteria	Proteobacteria	Gammaproteobacteria	Vibrionales	Vibrionaceae	NA	NA	NA
162765	9.90775	-2.17273	0.988103	-2.19889	0.027886	0.0769307	Bacteria	Bacteroidetes	Flavobacteriia	Flavobacteriales	Cryomorphaceae	Crocinitomix	NA	NA
New.ReferenceOTU4674	8.22367	-2.47126	1.13287	-2.18142	0.0291524	0.0798032	Bacteria	Proteobacteria	Gammaproteobacteria	Alteromonadales	Alteromonadaceae	BD2-13	NA	NA
New.CleanUp.ReferenceOTU4035552	2.7606	2.60465	1.19321	2.18289	0.029044	0.0798032	Bacteria	Proteobacteria	Gammaproteobacteria	Oceanospirillales	Oceanospirillaceae	Marinomonas	NA	NA
4445602	4.73453	-2.07042	0.951175	-2.17669	0.0295035	0.0804322	Bacteria	Bacteroidetes	Flavobacteriia	Flavobacteriales	Flavobacteriaceae	NA	NA	NA
New.CleanUp.ReferenceOTU3880465	1.59426	-3.01764	1.38862	-2.17312	0.0297712	0.0804322	Bacteria	Bacteroidetes	Flavobacteriia	Flavobacteriales	Flavobacteriaceae	Tenacibaculum	NA	NA
New.ReferenceOTU1378	18.7998	-1.49607	0.689191	-2.17076	0.0299494	0.0804322	Bacteria	Bacteroidetes	Flavobacteriia	Flavobacteriales	Flavobacteriaceae	Tenacibaculum	NA	NA
New.CleanUp.ReferenceOTU3257291	5.2799	-2.08987	0.96252	-2.17125	0.0299123	0.0804322	Bacteria	Bacteroidetes	Flavobacteriia	Flavobacteriales	Flavobacteriaceae	NA	NA	NA
New.ReferenceOTU2249	6.03437	0.607553	0.279411	2.17441	0.0296744	0.0804322	Bacteria	Spirochaetes	Spirochaetes	Spirochaetales	Spirochaetaceae	NA	NA	NA
41476	15.0147	1.9261	0.889205	2.1661	0.0303038	0.0810768	Bacteria	Proteobacteria	Gammaproteobacteria	Oceanospirillales	Alcanivoracaceae	Alcanivorax	NA	NA
New.CleanUp.ReferenceOTU878796	2.69074	-2.478	1.1473	-2.15986	0.0307838	0.0817443	Bacteria	Bacteroidetes	Flavobacteriia	Flavobacteriales	Flavobacteriaceae	Polaribacter	irgensii	NA
New.ReferenceOTU1946	2.46496	0.727549	0.33681	2.16012	0.0307637	0.0817443	Bacteria	Spirochaetes	Spirochaetes	Spirochaetales	Spirochaetaceae	NA	NA	NA
4328035	3.43574	-2.3535	1.0934	-2.15246	0.0313611	0.0829665	Bacteria	Proteobacteria	Gammaproteobacteria	Vibrionales	Vibrionaceae	NA	NA	NA
New.ReferenceOTU3776	14.2736	1.15766	0.543115	2.13151	0.0330469	0.0871013	NA	NA	NA	NA	NA	NA	NA	Unassigned
102384	2.49084	2.56517	1.20446	2.12973	0.0331943	0.0871658	Bacteria	Bacteroidetes	Cytophagia	Cytophagales	Flammeovirgaceae	Roseivirga	NA	NA
New.ReferenceOTU217	9.04623	-2.57294	1.21156	-2.12366	0.0336989	0.0881642	Bacteria	GN02	BD1-5	NA	NA	NA	NA	NA
New.ReferenceOTU5906	7.69498	1.66672	0.791129	2.10677	0.0351378	0.0915908	NA	NA	NA	NA	NA	NA	NA	Unassigned
New.CleanUp.ReferenceOTU4369606	5.07256	-1.66298	0.79447	-2.09319	0.0363323	0.0943576	Bacteria	Bacteroidetes	Flavobacteriia	Flavobacteriales	Flavobacteriaceae	NA	NA	NA
New.ReferenceOTU490	5.09049	0.556451	0.266153	2.09072	0.0365533	0.0945849	Bacteria	Spirochaetes	Spirochaetes	Spirochaetales	Spirochaetaceae	NA	NA	NA
New.CleanUp.ReferenceOTU3953335	18.5933	3.17969	1.53503	2.07142	0.0383199	0.0984377	Bacteria	Proteobacteria	Gammaproteobacteria	Oceanospirillales	Endozoicimonaceae	NA	NA	NA
New.ReferenceOTU3517	3.31222	0.802864	0.387561	2.07158	0.0383045	0.0984377	Bacteria	Spirochaetes	Spirochaetes	Spirochaetales	Spirochaetaceae	NA	NA	NA
1146166	9.51884	-1.939	0.938816	-2.06537	0.0388885	0.0991796	Bacteria	Proteobacteria	Gammaproteobacteria	NA	NA	NA	NA	NA
4342207	4.66616	-2.10745	1.02005	-2.06602	0.0388262	0.0991796	Bacteria	Proteobacteria	Gammaproteobacteria	Oceanospirillales	Oceanospirillaceae	Neptunomonas	NA	NA

## Sheet: Supplementary table 8
Differentially abundant OTUs between samples taken at different disease stages: Early Stage vs. Late Stage
	baseMean	log2FoldChange	lfcSE	stat	pvalue	padj	Kingdom	Phylum	Class	Order	Family	Genus	Species	Rank1
748706	1674.76	-3.33386	0.597575	-5.57897	2.41943e-08	4.7815e-06	Bacteria	Bacteroidetes	Flavobacteriia	Flavobacteriales	Flavobacteriaceae	Tenacibaculum	NA	NA
136178	501.632	-3.36756	0.614443	-5.48067	4.23708e-08	4.7815e-06	Bacteria	Proteobacteria	Gammaproteobacteria	Vibrionales	NA	NA	NA	NA
New.CleanUp.ReferenceOTU5924843	26.4592	-3.55716	0.647821	-5.49097	3.99742e-08	4.7815e-06	Bacteria	Proteobacteria	Gammaproteobacteria	Alteromonadales	NA	NA	NA	NA
New.ReferenceOTU325	577.882	3.45603	0.633547	5.45506	4.89573e-08	4.7815e-06	NA	NA	NA	NA	NA	NA	NA	Unassigned
252007	1025.41	-3.26606	0.579822	-5.63285	1.77251e-08	4.7815e-06	Bacteria	Proteobacteria	Gammaproteobacteria	Vibrionales	Vibrionaceae	NA	NA	NA
New.ReferenceOTU5018	169.366	-3.26741	0.59682	-5.4747	4.38262e-08	4.7815e-06	Bacteria	Proteobacteria	Gammaproteobacteria	Vibrionales	Vibrionaceae	NA	NA	NA
1145241	341.121	-2.9654	0.564053	-5.25731	1.46179e-07	1.22373e-05	Bacteria	Proteobacteria	Gammaproteobacteria	Oceanospirillales	Oceanospirillaceae	Marinomonas	NA	NA
New.ReferenceOTU2795	46.9237	-3.40493	0.666904	-5.10557	3.29792e-07	2.41573e-05	Bacteria	Proteobacteria	Gammaproteobacteria	Vibrionales	Vibrionaceae	NA	NA	NA
567703	132.989	-3.52517	0.701749	-5.0234	5.07634e-07	3.30526e-05	Bacteria	Proteobacteria	Epsilonproteobacteria	Campylobacterales	Campylobacteraceae	Arcobacter	NA	NA
New.ReferenceOTU907	54.4492	-3.35502	0.678343	-4.9459	7.5792e-07	4.03765e-05	Bacteria	Proteobacteria	Gammaproteobacteria	Alteromonadales	NA	NA	NA	NA
106476	358.591	-3.05785	0.617417	-4.95265	7.32082e-07	4.03765e-05	Bacteria	Proteobacteria	Gammaproteobacteria	Vibrionales	Vibrionaceae	NA	NA	NA
81397	243.083	-4.0102	0.830033	-4.83137	1.35596e-06	6.6206e-05	Bacteria	Bacteroidetes	Flavobacteriia	Flavobacteriales	Flavobacteriaceae	Polaribacter	irgensii	NA
New.ReferenceOTU4557	21.4806	7.97103	1.66521	4.78679	1.69469e-06	6.6206e-05	NA	NA	NA	NA	NA	NA	NA	Unassigned
New.ReferenceOTU4031	414.123	-2.83759	0.591892	-4.7941	1.63404e-06	6.6206e-05	Bacteria	Proteobacteria	Gammaproteobacteria	Oceanospirillales	Oceanospirillaceae	Marinomonas	NA	NA
New.CleanUp.ReferenceOTU5876647	10.7924	-3.42575	0.712502	-4.80806	1.52402e-06	6.6206e-05	Bacteria	Proteobacteria	Gammaproteobacteria	Oceanospirillales	Oceanospirillaceae	NA	NA	NA
New.ReferenceOTU1695	213.691	-2.67985	0.574175	-4.6673	3.05189e-06	0.000111776	Bacteria	Proteobacteria	Gammaproteobacteria	Oceanospirillales	Oceanospirillaceae	Amphritea	NA	NA
New.ReferenceOTU1414	191.573	2.88846	0.62101	4.65123	3.29957e-06	0.000113738	NA	NA	NA	NA	NA	NA	NA	Unassigned
New.ReferenceOTU3613	1468.26	-2.42608	0.52559	-4.61591	3.91367e-06	0.000120706	Bacteria	Proteobacteria	Gammaproteobacteria	Alteromonadales	Pseudoalteromonadaceae	Pseudoalteromonas	NA	NA
572670	80.6093	-3.12619	0.676097	-4.62388	3.76627e-06	0.000120706	Bacteria	Proteobacteria	Alphaproteobacteria	Rhodobacterales	Rhodobacteraceae	NA	NA	NA
New.ReferenceOTU429	30.8064	-4.40312	0.969787	-4.5403	5.61755e-06	0.000164594	Bacteria	Proteobacteria	Gammaproteobacteria	Alteromonadales	Moritellaceae	Moritella	NA	NA
875678	19.4688	-3.37545	0.750165	-4.49961	6.8078e-06	0.00018997	Bacteria	Proteobacteria	Alphaproteobacteria	Rhodobacterales	Rhodobacteraceae	NA	NA	NA
New.ReferenceOTU5554	15.4589	-4.24363	0.949496	-4.46935	7.84586e-06	0.000208985	Bacteria	Proteobacteria	Gammaproteobacteria	Oceanospirillales	Oceanospirillaceae	NA	NA	NA
New.CleanUp.ReferenceOTU1332191	8.05404	-3.21373	0.743365	-4.32321	1.53773e-05	0.000391786	Bacteria	Proteobacteria	Gammaproteobacteria	Oceanospirillales	Oceanospirillaceae	NA	NA	NA
9017	119.769	-3.56317	0.826402	-4.31166	1.62031e-05	0.000395627	Bacteria	Proteobacteria	Gammaproteobacteria	Alteromonadales	Moritellaceae	Moritella	NA	NA
New.ReferenceOTU1432	65.6009	2.92229	0.680271	4.29578	1.74078e-05	0.000401351	NA	NA	NA	NA	NA	NA	NA	Unassigned
558885	54.9738	-3.08184	0.718253	-4.29075	1.78074e-05	0.000401351	Bacteria	Proteobacteria	Alphaproteobacteria	Rhodobacterales	Rhodobacteraceae	NA	NA	NA
New.ReferenceOTU3217	52.2235	2.19955	0.515997	4.26271	2.0196e-05	0.000438328	NA	NA	NA	NA	NA	NA	NA	Unassigned
New.ReferenceOTU3526	31.2416	-2.75126	0.655614	-4.19646	2.71123e-05	0.000567423	Bacteria	Proteobacteria	Gammaproteobacteria	Oceanospirillales	Oceanospirillaceae	Marinomonas	NA	NA
New.ReferenceOTU4659	94.5173	-3.19406	0.768925	-4.15393	3.26812e-05	0.000638373	Bacteria	GN02	BD1-5	NA	NA	NA	NA	NA
3664781	68.0022	-2.61669	0.62942	-4.15731	3.22021e-05	0.000638373	Bacteria	Proteobacteria	Gammaproteobacteria	Oceanospirillales	Oceanospirillaceae	Marinomonas	NA	NA
317388	122.477	-2.77291	0.670866	-4.13332	3.57557e-05	0.000675897	Bacteria	Bacteroidetes	Flavobacteriia	Flavobacteriales	Flavobacteriaceae	NA	NA	NA
New.ReferenceOTU2199	62.3802	-2.49133	0.603854	-4.12571	3.69594e-05	0.00067682	Bacteria	Proteobacteria	Gammaproteobacteria	Alteromonadales	Colwelliaceae	NA	NA	NA
New.CleanUp.ReferenceOTU2846206	7.65316	-3.56727	0.869367	-4.10329	4.07311e-05	0.000723286	Bacteria	Proteobacteria	Gammaproteobacteria	Vibrionales	Vibrionaceae	NA	NA	NA
4408610	14.2199	-3.29048	0.81012	-4.06172	4.87128e-05	0.00083958	Bacteria	Proteobacteria	Alphaproteobacteria	Rhodobacterales	Rhodobacteraceae	NA	NA	NA
239225	34.3326	-2.24467	0.554164	-4.05055	5.10971e-05	0.00085419	Bacteria	Proteobacteria	Gammaproteobacteria	Alteromonadales	Colwelliaceae	NA	NA	NA
575317	204.306	-2.91392	0.720498	-4.04432	5.24759e-05	0.00085419	Bacteria	Proteobacteria	Alphaproteobacteria	Rhodobacterales	Rhodobacteraceae	Phaeobacter	NA	NA
New.ReferenceOTU3571	19476.1	1.37381	0.342851	4.00702	6.149e-05	0.000973869	NA	NA	NA	NA	NA	NA	NA	Unassigned
586650	140.31	-1.92291	0.482822	-3.98265	6.81516e-05	0.00105097	Bacteria	Bacteroidetes	Flavobacteriia	Flavobacteriales	Flavobacteriaceae	Polaribacter	NA	NA
New.ReferenceOTU4069	44.986	-3.95335	0.999582	-3.95501	7.65315e-05	0.00114994	Bacteria	Proteobacteria	Deltaproteobacteria	NA	NA	NA	NA	NA
New.ReferenceOTU3915	41.0161	-3.762	0.97075	-3.87536	0.000106468	0.0014984	Bacteria	Proteobacteria	Gammaproteobacteria	Alteromonadales	Alteromonadaceae	NA	NA	NA
907828	42.5419	-2.39955	0.618077	-3.88228	0.00010348	0.0014984	Bacteria	Bacteroidetes	Flavobacteriia	Flavobacteriales	Flavobacteriaceae	Polaribacter	irgensii	NA
New.ReferenceOTU3660	3184.48	1.40267	0.362142	3.87325	0.000107394	0.0014984	NA	NA	NA	NA	NA	NA	NA	Unassigned
New.ReferenceOTU6124	105.112	-2.69161	0.705289	-3.81632	0.000135458	0.00184601	Bacteria	Bacteroidetes	Flavobacteriia	Flavobacteriales	Flavobacteriaceae	NA	NA	NA
806466	67.7381	-2.02718	0.53524	-3.78742	0.000152222	0.00185838	Bacteria	Proteobacteria	Gammaproteobacteria	Alteromonadales	Colwelliaceae	NA	NA	NA
New.ReferenceOTU6342	4.61172	-2.73567	0.721541	-3.79143	0.000149784	0.00185838	Bacteria	Proteobacteria	Gammaproteobacteria	Alteromonadales	NA	NA	NA	NA
789831	26.6992	-2.6744	0.7043	-3.79725	0.000146311	0.00185838	Bacteria	Proteobacteria	Alphaproteobacteria	Rhodobacterales	Rhodobacteraceae	Phaeobacter	NA	NA
799433	56.993	-2.51802	0.66205	-3.80336	0.000142745	0.00185838	Bacteria	Proteobacteria	Gammaproteobacteria	Vibrionales	Vibrionaceae	NA	NA	NA
9283	214.433	-3.21163	0.844194	-3.80438	0.000142161	0.00185838	Bacteria	Proteobacteria	Gammaproteobacteria	Vibrionales	Vibrionaceae	Vibrio	NA	NA
New.ReferenceOTU5226	49.5631	2.98591	0.79815	3.74103	0.000183267	0.00219172	NA	NA	NA	NA	NA	NA	NA	Unassigned
New.ReferenceOTU3418	312.313	1.35116	0.364866	3.70316	0.000212931	0.00249555	NA	NA	NA	NA	NA	NA	NA	Unassigned
248583	142.251	-1.9244	0.52183	-3.6878	0.000226205	0.00259914	Bacteria	Proteobacteria	Gammaproteobacteria	Alteromonadales	Colwelliaceae	NA	NA	NA
1136524	226.028	-2.58384	0.702363	-3.67878	0.000234355	0.002641	Bacteria	Bacteroidetes	Flavobacteriia	Flavobacteriales	Flavobacteriaceae	NA	NA	NA
New.ReferenceOTU2321	28.0152	-3.88423	1.05756	-3.67282	0.000239891	0.00265238	Bacteria	Proteobacteria	Gammaproteobacteria	Alteromonadales	Colwelliaceae	NA	NA	NA
1120180	5.24438	-2.33748	0.642317	-3.63915	0.000273542	0.00296844	Bacteria	Bacteroidetes	Flavobacteriia	Flavobacteriales	Flavobacteriaceae	Polaribacter	NA	NA
541771	117.473	-2.40216	0.668954	-3.59093	0.000329506	0.00351074	Bacteria	Proteobacteria	Alphaproteobacteria	Rhodobacterales	Rhodobacteraceae	Phaeobacter	NA	NA
292328	54.077	-2.52743	0.712352	-3.54801	0.000388159	0.00406181	Bacteria	Bacteroidetes	Flavobacteriia	Flavobacteriales	Flavobacteriaceae	NA	NA	NA
92710	33.5966	-1.9856	0.561951	-3.53341	0.000410232	0.00421747	Bacteria	Bacteroidetes	Flavobacteriia	Flavobacteriales	Flavobacteriaceae	Tenacibaculum	NA	NA
New.ReferenceOTU2419	108.111	-2.09049	0.594707	-3.51516	0.000439487	0.00444033	Bacteria	Proteobacteria	Gammaproteobacteria	Oceanospirillales	Oceanospirillaceae	NA	NA	NA
New.CleanUp.ReferenceOTU6222601	13.8733	-2.4046	0.688513	-3.49246	0.000478599	0.0047037	Bacteria	Proteobacteria	Gammaproteobacteria	Alteromonadales	Moritellaceae	Moritella	NA	NA
New.ReferenceOTU4324	43.4956	-2.08424	0.597069	-3.49078	0.000481608	0.0047037	Bacteria	Proteobacteria	Gammaproteobacteria	Alteromonadales	NA	NA	NA	NA
New.CleanUp.ReferenceOTU2132015	13.5058	-3.08118	0.891082	-3.45779	0.00054462	0.00523192	Bacteria	Proteobacteria	Gammaproteobacteria	Alteromonadales	Shewanellaceae	Shewanella	NA	NA
530962	35.7383	-2.75709	0.805742	-3.4218	0.00062208	0.00587966	Bacteria	Proteobacteria	Gammaproteobacteria	Vibrionales	Vibrionaceae	Vibrio	NA	NA
569286	8.49035	-2.66178	0.781526	-3.40587	0.00065954	0.00613477	Bacteria	Proteobacteria	Alphaproteobacteria	Rhodobacterales	Rhodobacteraceae	Sulfitobacter	NA	NA
809775	141.152	-1.86875	0.551353	-3.38939	0.00070048	0.00631769	Bacteria	Proteobacteria	Gammaproteobacteria	Alteromonadales	Colwelliaceae	NA	NA	NA
265720	5.34173	-3.21413	0.948323	-3.38928	0.000700768	0.00631769	Bacteria	Proteobacteria	Alphaproteobacteria	Rhodobacterales	Rhodobacteraceae	NA	NA	NA
New.ReferenceOTU3607	3.02368	-3.58263	1.0592	-3.38239	0.000718572	0.00638005	Bacteria	Proteobacteria	Gammaproteobacteria	Vibrionales	Vibrionaceae	NA	NA	NA
321939	226.423	-1.94449	0.582698	-3.33705	0.000846715	0.0074056	Bacteria	Proteobacteria	Gammaproteobacteria	Oceanospirillales	Oceanospirillaceae	Oleispira	NA	NA
New.ReferenceOTU4778	54.2759	-2.59865	0.780587	-3.32909	0.000871296	0.00750852	Bacteria	Proteobacteria	Gammaproteobacteria	Alteromonadales	Moritellaceae	Moritella	NA	NA
New.ReferenceOTU2382	67.4805	-2.38839	0.722325	-3.30653	0.00094458	0.00798926	Bacteria	Bacteroidetes	Flavobacteriia	Flavobacteriales	Flavobacteriaceae	Flavobacterium	NA	NA
New.ReferenceOTU251	9404.69	1.05208	0.318483	3.30342	0.000955131	0.00798926	NA	NA	NA	NA	NA	NA	NA	Unassigned
New.ReferenceOTU3793	71.8393	-2.49088	0.754888	-3.29967	0.000967982	0.00798926	Bacteria	Proteobacteria	Gammaproteobacteria	Vibrionales	Vibrionaceae	NA	NA	NA
2727335	37.6593	-2.6378	0.800365	-3.29574	0.00098163	0.00798938	Bacteria	Proteobacteria	Gammaproteobacteria	Vibrionales	Vibrionaceae	Vibrio	NA	NA
New.CleanUp.ReferenceOTU2206335	17.0219	-2.03303	0.621626	-3.2705	0.00107358	0.00861803	Bacteria	Proteobacteria	Gammaproteobacteria	Oceanospirillales	Oceanospirillaceae	Oleispira	NA	NA
New.CleanUp.ReferenceOTU922072	7.3718	-2.62509	0.805692	-3.25818	0.00112128	0.0088793	Bacteria	Proteobacteria	Alphaproteobacteria	Rhodobacterales	Rhodobacteraceae	Phaeobacter	NA	NA
New.ReferenceOTU2188	2.59969	-2.24522	0.7026	-3.19558	0.00139549	0.0109034	Bacteria	Proteobacteria	Gammaproteobacteria	Alteromonadales	Pseudoalteromonadaceae	Pseudoalteromonas	NA	NA
716855	16.4858	-2.60675	0.817657	-3.18808	0.00143222	0.0110432	Bacteria	Proteobacteria	Alphaproteobacteria	Rhodobacterales	Rhodobacteraceae	Phaeobacter	NA	NA
New.ReferenceOTU3538	49.8277	-1.99178	0.627604	-3.17363	0.00150544	0.011457	Bacteria	Bacteroidetes	Flavobacteriia	Flavobacteriales	Flavobacteriaceae	Tenacibaculum	NA	NA
New.ReferenceOTU4812	39.8256	1.44303	0.455633	3.16708	0.0015398	0.0115682	NA	NA	NA	NA	NA	NA	NA	Unassigned
New.ReferenceOTU265	6.59464	-2.71123	0.85931	-3.15513	0.00160428	0.0119001	Bacteria	Proteobacteria	Alphaproteobacteria	Rhodobacterales	Rhodobacteraceae	Phaeobacter	NA	NA
113326	2.531	-2.83018	0.933719	-3.03108	0.0024368	0.0177869	Bacteria	Bacteroidetes	Flavobacteriia	Flavobacteriales	Flavobacteriaceae	Polaribacter	NA	NA
712180	6.99555	-2.47077	0.81587	-3.02839	0.0024586	0.0177869	Bacteria	Bacteroidetes	Flavobacteriia	Flavobacteriales	Flavobacteriaceae	Polaribacter	NA	NA
New.ReferenceOTU586	11.1936	-2.4281	0.807783	-3.00589	0.00264808	0.0186944	Bacteria	Bacteroidetes	Flavobacteriia	Flavobacteriales	Flavobacteriaceae	Ulvibacter	NA	NA
207908	125.757	-1.61704	0.539085	-2.9996	0.00270331	0.0186944	Bacteria	Bacteroidetes	Flavobacteriia	Flavobacteriales	Flavobacteriaceae	Tenacibaculum	NA	NA
New.ReferenceOTU5027	56.09	1.24851	0.415243	3.0067	0.00264104	0.0186944	NA	NA	NA	NA	NA	NA	NA	Unassigned
New.ReferenceOTU890	9.35901	-2.20174	0.734238	-2.99867	0.00271164	0.0186944	Bacteria	Proteobacteria	Gammaproteobacteria	Alteromonadales	Shewanellaceae	Shewanella	NA	NA
1082294	8.08521	3.97716	1.32988	2.99061	0.00278425	0.0189717	Bacteria	Firmicutes	Bacilli	Lactobacillales	Streptococcaceae	Streptococcus	NA	NA
New.ReferenceOTU3403	20.3705	-1.94513	0.655009	-2.96961	0.00298174	0.0196326	Bacteria	Proteobacteria	Gammaproteobacteria	Alteromonadales	Colwelliaceae	NA	NA	NA
New.CleanUp.ReferenceOTU1891932	21.3824	-4.38543	1.4752	-2.97278	0.00295117	0.0196326	Bacteria	Proteobacteria	Gammaproteobacteria	Alteromonadales	Moritellaceae	Moritella	NA	NA
New.CleanUp.ReferenceOTU4540008	50.1881	1.1892	0.400353	2.97039	0.00297422	0.0196326	NA	NA	NA	NA	NA	NA	NA	Unassigned
New.CleanUp.ReferenceOTU2401897	17.6742	-4.35756	1.47376	-2.95676	0.00310891	0.0201037	Bacteria	Proteobacteria	Gammaproteobacteria	Alteromonadales	Moritellaceae	Moritella	NA	NA
New.ReferenceOTU794	13.2902	-2.72217	0.921062	-2.95547	0.00312191	0.0201037	Bacteria	Proteobacteria	Gammaproteobacteria	Vibrionales	Vibrionaceae	Vibrio	NA	NA
New.ReferenceOTU1184	13.7524	1.63127	0.554458	2.9421	0.00325991	0.0205409	Bacteria	Bacteroidetes	Cytophagia	Cytophagales	Flammeovirgaceae	Reichenbachiella	NA	NA
New.ReferenceOTU3763	74.8076	-2.11166	0.717428	-2.94338	0.00324649	0.0205409	Bacteria	Proteobacteria	Alphaproteobacteria	Rhodobacterales	Rhodobacteraceae	Phaeobacter	NA	NA
166927	2.63897	-3.37266	1.14955	-2.93389	0.0033474	0.0208678	Bacteria	Proteobacteria	Alphaproteobacteria	Rhodobacterales	Rhodobacteraceae	NA	NA	NA
279006	290.321	-1.70564	0.58273	-2.92698	0.00342268	0.0211125	Bacteria	Bacteroidetes	Flavobacteriia	Flavobacteriales	Flavobacteriaceae	NA	NA	NA
4392530	140.941	-1.70944	0.587392	-2.91022	0.00361171	0.0220465	Bacteria	Proteobacteria	Gammaproteobacteria	Oceanospirillales	Oceanospirillaceae	NA	NA	NA
New.CleanUp.ReferenceOTU3433149	3.97377	-2.4395	0.84783	-2.87735	0.00401035	0.0242275	Bacteria	Proteobacteria	Gammaproteobacteria	Alteromonadales	NA	NA	NA	NA
New.CleanUp.ReferenceOTU5322179	11.9146	-2.66727	0.934149	-2.8553	0.00429968	0.0255947	Bacteria	Proteobacteria	Alphaproteobacteria	Rhodobacterales	Rhodobacteraceae	NA	NA	NA
9025	88.3965	-1.75979	0.616711	-2.8535	0.00432402	0.0255947	Bacteria	Proteobacteria	Gammaproteobacteria	Alteromonadales	Shewanellaceae	Shewanella	NA	NA
1133769	7.45147	-3.34605	1.19546	-2.79897	0.00512654	0.0300416	Bacteria	Proteobacteria	Gammaproteobacteria	Alteromonadales	Moritellaceae	Moritella	NA	NA
853457	9.22789	-1.85309	0.664105	-2.79036	0.00526496	0.0300449	Bacteria	GN02	BD1-5	NA	NA	NA	NA	NA
New.ReferenceOTU142	2.62884	-3.06754	1.09918	-2.79076	0.00525849	0.0300449	Bacteria	Proteobacteria	Gammaproteobacteria	Alteromonadales	NA	NA	NA	NA
New.CleanUp.ReferenceOTU2507032	2.43527	-2.23064	0.799692	-2.78938	0.00528094	0.0300449	Bacteria	Proteobacteria	Gammaproteobacteria	Oceanospirillales	Oceanospirillaceae	Oleispira	NA	NA
4328035	3.43574	-2.73269	0.983193	-2.7794	0.00544589	0.0306855	Bacteria	Proteobacteria	Gammaproteobacteria	Vibrionales	Vibrionaceae	NA	NA	NA
New.ReferenceOTU4207	17.6722	-2.41923	0.87607	-2.76146	0.00575438	0.0321149	Bacteria	Bacteroidetes	Flavobacteriia	Flavobacteriales	Flavobacteriaceae	Flavobacterium	NA	NA
244721	19.5172	-1.67731	0.610942	-2.74545	0.00604282	0.0334066	Bacteria	Proteobacteria	Gammaproteobacteria	Oceanospirillales	Oceanospirillaceae	Oleispira	NA	NA
585648	4.37927	-2.28162	0.833125	-2.73863	0.00616955	0.0337884	Bacteria	Proteobacteria	Alphaproteobacteria	Rhodobacterales	Rhodobacteraceae	NA	NA	NA
1131479	14.6445	-1.83311	0.671376	-2.73038	0.00632612	0.0341961	Bacteria	Proteobacteria	Gammaproteobacteria	Alteromonadales	Colwelliaceae	NA	NA	NA
New.ReferenceOTU256	113.525	-1.90783	0.699784	-2.72632	0.00640457	0.0341961	Bacteria	Proteobacteria	Alphaproteobacteria	Rhodobacterales	Rhodobacteraceae	Phaeobacter	NA	NA
4298976	14.9577	-2.32201	0.851937	-2.72557	0.00641907	0.0341961	Bacteria	Proteobacteria	Gammaproteobacteria	Vibrionales	Vibrionaceae	NA	NA	NA
145002	125.108	-1.75706	0.646502	-2.7178	0.00657182	0.0346945	Bacteria	Proteobacteria	Gammaproteobacteria	Alteromonadales	Shewanellaceae	Shewanella	NA	NA
245113	4.42437	-2.8196	1.04072	-2.70927	0.00674317	0.0350497	Bacteria	Proteobacteria	Epsilonproteobacteria	Campylobacterales	Campylobacteraceae	Arcobacter	NA	NA
New.CleanUp.ReferenceOTU3827657	13.7532	1.37623	0.508116	2.7085	0.00675874	0.0350497	NA	NA	NA	NA	NA	NA	NA	Unassigned
New.ReferenceOTU3202	27.2005	1.18922	0.447069	2.66005	0.00781296	0.0401614	NA	NA	NA	NA	NA	NA	NA	Unassigned
New.ReferenceOTU495	37.0499	3.6957	1.40878	2.62333	0.00870747	0.0443702	Bacteria	Proteobacteria	Gammaproteobacteria	Oceanospirillales	Endozoicimonaceae	NA	NA	NA
4445602	4.73453	-2.26539	0.8654	-2.61774	0.00885147	0.0447152	Bacteria	Bacteroidetes	Flavobacteriia	Flavobacteriales	Flavobacteriaceae	NA	NA	NA
New.ReferenceOTU4268	5.48656	-2.39994	0.920108	-2.60832	0.00909866	0.0455711	Bacteria	GN02	BD1-5	NA	NA	NA	NA	NA
New.CleanUp.ReferenceOTU4332205	8.14697	-1.70138	0.653141	-2.60491	0.00918978	0.0456374	Bacteria	Bacteroidetes	Flavobacteriia	Flavobacteriales	Flavobacteriaceae	Tenacibaculum	NA	NA
1106017	8.60284	-1.92391	0.741707	-2.5939	0.00948948	0.0463042	Bacteria	Bacteroidetes	Flavobacteriia	Flavobacteriales	Flavobacteriaceae	Kordia	NA	NA
145419	19.6983	-1.73946	0.671288	-2.59123	0.00956349	0.0463042	Bacteria	Bacteroidetes	Flavobacteriia	Flavobacteriales	Flavobacteriaceae	NA	NA	NA
New.CleanUp.ReferenceOTU6216017	3.48636	-3.05046	1.17521	-2.59567	0.00944054	0.0463042	Bacteria	Bacteroidetes	Flavobacteriia	Flavobacteriales	Flavobacteriaceae	Polaribacter	NA	NA
New.CleanUp.ReferenceOTU805406	2.6003	-2.92397	1.12961	-2.58848	0.00964012	0.0463042	Bacteria	Proteobacteria	Gammaproteobacteria	Vibrionales	Vibrionaceae	NA	NA	NA
New.CleanUp.ReferenceOTU3458860	10.154	-1.72256	0.667697	-2.57986	0.0098841	0.0464317	Bacteria	Proteobacteria	Gammaproteobacteria	Oceanospirillales	Oceanospirillaceae	Amphritea	NA	NA
New.ReferenceOTU5252	333.045	2.1377	0.827104	2.58456	0.00975019	0.0464317	Bacteria	Proteobacteria	Gammaproteobacteria	Pseudomonadales	Pseudomonadaceae	Pseudomonas	NA	NA
1110598	7.34426	-2.21333	0.858162	-2.57915	0.00990436	0.0464317	Bacteria	Proteobacteria	Alphaproteobacteria	Rhodobacterales	Rhodobacteraceae	NA	NA	NA
New.ReferenceOTU2079	48.594	1.10236	0.428614	2.57193	0.0101134	0.0470353	NA	NA	NA	NA	NA	NA	NA	Unassigned
New.ReferenceOTU6313	124.878	-1.40422	0.548524	-2.55999	0.0104675	0.0482989	Bacteria	Proteobacteria	Gammaproteobacteria	Alteromonadales	Colwelliaceae	NA	NA	NA
New.ReferenceOTU5034	22.2504	-2.01596	0.792295	-2.54445	0.0109449	0.0498118	Bacteria	Proteobacteria	Gammaproteobacteria	Alteromonadales	Colwelliaceae	Thalassomonas	NA	NA
260198	200.283	-1.3376	0.526387	-2.5411	0.0110504	0.0498118	Bacteria	Bacteroidetes	Flavobacteriia	Flavobacteriales	Flavobacteriaceae	NA	NA	NA
809486	39.2149	-1.40678	0.553332	-2.54238	0.0110102	0.0498118	Bacteria	Bacteroidetes	Flavobacteriia	Flavobacteriales	Flavobacteriaceae	Polaribacter	NA	NA
New.CleanUp.ReferenceOTU5206352	17.5255	1.45323	0.573171	2.53541	0.0112315	0.0502416	NA	NA	NA	NA	NA	NA	NA	Unassigned
New.ReferenceOTU4550	10.9372	-2.94676	1.16722	-2.52459	0.0115834	0.0512183	Bacteria	Proteobacteria	Alphaproteobacteria	Rhodobacterales	Hyphomonadaceae	NA	NA	NA
New.ReferenceOTU4432	79.6484	1.10695	0.438684	2.52334	0.0116246	0.0512183	Bacteria	GN02	NA	NA	NA	NA	NA	NA
95362	35.9794	-1.51349	0.601246	-2.51725	0.0118273	0.0517226	Bacteria	Proteobacteria	Gammaproteobacteria	Alteromonadales	Colwelliaceae	NA	NA	NA
New.CleanUp.ReferenceOTU706428	9.05428	-2.44043	0.973625	-2.50654	0.0121919	0.052922	Bacteria	Proteobacteria	Gammaproteobacteria	Alteromonadales	Moritellaceae	Moritella	NA	NA
593209	39.9165	1.55918	0.623835	2.49934	0.0124424	0.0536003	Bacteria	Bacteroidetes	Flavobacteriia	Flavobacteriales	Flavobacteriaceae	Mesonia	NA	NA
New.ReferenceOTU2257	31.984	1.18458	0.474434	2.49682	0.0125311	0.0536003	NA	NA	NA	NA	NA	NA	NA	Unassigned
843283	13.1908	-1.72101	0.691556	-2.48861	0.0128245	0.0544577	Bacteria	Bacteroidetes	Flavobacteriia	Flavobacteriales	Flavobacteriaceae	NA	NA	NA
817240	21.6342	-1.41781	0.570782	-2.48398	0.0129924	0.0547738	Bacteria	Proteobacteria	Gammaproteobacteria	Alteromonadales	Colwelliaceae	NA	NA	NA
1112555	38.1005	-1.40777	0.568385	-2.47678	0.0132572	0.0554909	Bacteria	Bacteroidetes	Flavobacteriia	Flavobacteriales	Flavobacteriaceae	NA	NA	NA
New.CleanUp.ReferenceOTU147102	3.98563	-2.24142	0.908631	-2.46681	0.0136323	0.0566562	Bacteria	Proteobacteria	Alphaproteobacteria	Rhodobacterales	Rhodobacteraceae	Phaeobacter	NA	NA
807416	328.64	-1.34209	0.545651	-2.45962	0.0139085	0.0569957	Bacteria	Proteobacteria	Gammaproteobacteria	Alteromonadales	Colwelliaceae	NA	NA	NA
New.CleanUp.ReferenceOTU521209	28.8933	1.09398	0.444676	2.46017	0.0138873	0.0569957	NA	NA	NA	NA	NA	NA	NA	Unassigned
New.CleanUp.ReferenceOTU843416	16.0193	-3.24518	1.32481	-2.44954	0.014304	0.0582095	Bacteria	Proteobacteria	Deltaproteobacteria	NA	NA	NA	NA	NA
237979	6.0293	-1.72368	0.706218	-2.44072	0.014658	0.0592387	Bacteria	Proteobacteria	Gammaproteobacteria	Alteromonadales	Shewanellaceae	Shewanella	NA	NA
513711	9.29562	-3.39066	1.39067	-2.43814	0.0147631	0.0592547	Bacteria	Proteobacteria	Epsilonproteobacteria	Campylobacterales	Campylobacteraceae	Arcobacter	NA	NA
New.CleanUp.ReferenceOTU2911131	9.67672	1.50492	0.62342	2.41398	0.0157794	0.0629028	NA	NA	NA	NA	NA	NA	NA	Unassigned
4333177	8.02321	-1.59559	0.664908	-2.39972	0.0164077	0.0649657	Bacteria	Bacteroidetes	Flavobacteriia	Flavobacteriales	Flavobacteriaceae	NA	NA	NA
806640	5.50369	-1.61393	0.673334	-2.39692	0.0165336	0.0650247	Bacteria	Proteobacteria	Gammaproteobacteria	Alteromonadales	Colwelliaceae	NA	NA	NA
New.CleanUp.ReferenceOTU3953335	18.5933	3.34932	1.4035	2.38641	0.0170139	0.0664677	Bacteria	Proteobacteria	Gammaproteobacteria	Oceanospirillales	Endozoicimonaceae	NA	NA	NA
New.CleanUp.ReferenceOTU4499170	134.78	0.867532	0.36409	2.38274	0.0171842	0.0666885	NA	NA	NA	NA	NA	NA	NA	Unassigned
1108208	3.22194	-2.42854	1.0313	-2.35484	0.0185307	0.0714406	Bacteria	Proteobacteria	Alphaproteobacteria	Rhodobacterales	Rhodobacteraceae	Pseudoruegeria	NA	NA
150229	5.05511	-3.24335	1.38305	-2.34507	0.0190236	0.0724033	Bacteria	Bacteroidetes	Flavobacteriia	Flavobacteriales	Flavobacteriaceae	Cellulophaga	lytica	NA
1135358	3.54797	-2.07792	0.886111	-2.34499	0.0190275	0.0724033	Bacteria	Bacteroidetes	Flavobacteriia	Flavobacteriales	Flavobacteriaceae	Polaribacter	NA	NA
New.ReferenceOTU2011	103.821	1.68995	0.722853	2.33788	0.0193932	0.072849	Bacteria	Bacteroidetes	Flavobacteriia	Flavobacteriales	Cryomorphaceae	Crocinitomix	NA	NA
New.ReferenceOTU2967	7.91842	1.95977	0.837691	2.33949	0.0193103	0.072849	NA	NA	NA	NA	NA	NA	NA	Unassigned
113013	49.6375	1.32216	0.569	2.32365	0.0201443	0.0751884	Bacteria	Bacteroidetes	Flavobacteriia	Flavobacteriales	Flavobacteriaceae	Mesonia	NA	NA
560509	33.0659	-1.44813	0.625052	-2.31682	0.0205136	0.076082	Bacteria	Proteobacteria	Gammaproteobacteria	Alteromonadales	Colwelliaceae	NA	NA	NA
New.ReferenceOTU5369	9.01435	1.75988	0.765458	2.29912	0.0214979	0.0792312	NA	NA	NA	NA	NA	NA	NA	Unassigned
94969	36.0035	-2.97295	1.29513	-2.29549	0.0217052	0.0794951	Bacteria	Proteobacteria	Alphaproteobacteria	NA	NA	NA	NA	NA
822792	47.1399	-1.26139	0.55409	-2.2765	0.0228162	0.0816953	Bacteria	Proteobacteria	Gammaproteobacteria	Alteromonadales	Colwelliaceae	NA	NA	NA
New.CleanUp.ReferenceOTU1055346	15.5475	1.1922	0.52339	2.27784	0.0227359	0.0816953	Bacteria	Bacteroidetes	Cytophagia	Cytophagales	Flammeovirgaceae	Reichenbachiella	NA	NA
1110950	5.32018	-2.53538	1.1162	-2.27143	0.023121	0.0816953	Bacteria	Bacteroidetes	Flavobacteriia	Flavobacteriales	Flavobacteriaceae	NA	NA	NA
536533	528.598	-1.01237	0.446219	-2.26878	0.0232818	0.0816953	Bacteria	Bacteroidetes	Flavobacteriia	Flavobacteriales	Flavobacteriaceae	Polaribacter	NA	NA
New.ReferenceOTU217	9.04623	-2.45791	1.08333	-2.26885	0.0232775	0.0816953	Bacteria	GN02	BD1-5	NA	NA	NA	NA	NA
New.CleanUp.ReferenceOTU1963792	11.635	1.25913	0.553434	2.27512	0.0228986	0.0816953	NA	NA	NA	NA	NA	NA	NA	Unassigned
New.ReferenceOTU3270	26.9772	0.929888	0.409647	2.26998	0.023209	0.0816953	NA	NA	NA	NA	NA	NA	NA	Unassigned
New.ReferenceOTU1501	7.92199	-1.74887	0.773458	-2.2611	0.023753	0.0828527	Bacteria	Proteobacteria	Gammaproteobacteria	Oceanospirillales	Oceanospirillaceae	NA	NA	NA
New.CleanUp.ReferenceOTU322804	12.8551	-2.06819	0.921869	-2.24347	0.0248663	0.0862228	Bacteria	Bacteroidetes	Flavobacteriia	Flavobacteriales	Flavobacteriaceae	NA	NA	NA
New.ReferenceOTU1715	30.3859	1.04328	0.467848	2.22995	0.0257507	0.0887642	NA	NA	NA	NA	NA	NA	NA	Unassigned
New.ReferenceOTU269	3.21337	1.41306	0.634996	2.22531	0.0260605	0.0893068	NA	NA	NA	NA	NA	NA	NA	Unassigned
New.ReferenceOTU186	15.2104	-1.75817	0.794006	-2.2143	0.0268082	0.0913348	Bacteria	Proteobacteria	Gammaproteobacteria	Oceanospirillales	Oceanospirillaceae	Oceanospirillum	NA	NA
New.CleanUp.ReferenceOTU2570870	10.083	-1.76518	0.801529	-2.20227	0.0276465	0.0936465	Bacteria	Bacteroidetes	Flavobacteriia	Flavobacteriales	Flavobacteriaceae	NA	NA	NA
New.ReferenceOTU597	61.0738	0.957734	0.436408	2.19458	0.0281934	0.0944077	NA	NA	NA	NA	NA	NA	NA	Unassigned
New.CleanUp.ReferenceOTU5635138	2.74023	-2.00557	0.91343	-2.19564	0.0281175	0.0944077	Bacteria	Proteobacteria	Gammaproteobacteria	Alteromonadales	Pseudoalteromonadaceae	Pseudoalteromonas	NA	NA
New.ReferenceOTU3038	30.0534	1.0635	0.485208	2.19185	0.0283905	0.0945274	NA	NA	NA	NA	NA	NA	NA	Unassigned
194872	12.1262	-1.72122	0.79399	-2.16781	0.0301729	0.0998945	Bacteria	Bacteroidetes	Flavobacteriia	Flavobacteriales	Flavobacteriaceae	NA	NA	NA

## Sheet: Supplementary table 9
Results from permutation analysis comparing the number of observed differentially abundant OTUs and number of permutations (out of 1000) with more differentially abundnat OTUs than observed
Model	Observed number of differentially abundant OTUs	Number of permutations with more differentially abundant OTUs than observed
~individual + phenotype	208	64 (6.4%)
~final_phenotype @ time 0	75	157 (15.7%)
~final_phenotype + time + final_phenotype:time vs. final_phenotype + time	145	30 (3%)
~individual + disease_stage_number healthy vs. early stage	119	14 (1.4%)
~individual + disease_stage_number healthy vs. late stage	278	0 (0%)
~individual + disease_stage_number early vs. late stage	177	2 (0.2%)

[truncated: 1 more sheets: Supplementary table 10]
